# Supplementary material for: Functional drug–target–disease network analysis of gene–phenotype connectivity for curcumin in hepatocellular carcinoma
Source: PeerJ. 2021 Oct 26;9:e12339. doi: 10.7717/peerj.12339 (PMC8555505; doi:10.7717/peerj.12339)
Supplement: Supplemental Information 1 — Table S1: Direct protein targets and indirect protein targets of curcumin. Table S2: PPI pairs in the network of curcumin-mediated proteins. Table S3: Node degrees of 204 curcumin-mediated proteins. Table S4: All Enrichment KEGG pathways. Table S5: 505 genes associated with HCC. [file peerj-09-12339-s001.zip]

Archive with 6 entries (5 files):
- Supplemental Table S1-5/
- Supplemental Table S1-5/Supplemental Table S1.xlsx
- Supplemental Table S1-5/Supplemental Table S2.xlsx
- Supplemental Table S1-5/Supplemental Table S3.xlsx
- Supplemental Table S1-5/Supplemental Table S4.xlsx
- Supplemental Table S1-5/Supplemental Table S5.xlsx
