# Supplementary material for: Functional drug–target–disease network analysis of gene–phenotype connectivity for curcumin in hepatocellular carcinoma
Source: PeerJ. 2021 Oct 26;9:e12339. doi: 10.7717/peerj.12339 (PMC8555505; doi:10.7717/peerj.12339)
Supplement: Supplemental Information 1 — Table S1: Direct protein targets and indirect protein targets of curcumin. Table S2: PPI pairs in the network of curcumin-mediated proteins. Table S3: Node degrees of 204 curcumin-mediated proteins. Table S4: All Enrichment KEGG pathways. Table S5: 505 genes associated with HCC. [file peerj-09-12339-s001.zip › Supplemental Table S1-5/Supplemental Table S1.xlsx]

## Sheet: Sheet1
Target proteins
PPARG
TP53
NCOA1
NCOA3
MED24
MED14
NCOR2
RELA
JUN
NCOA2
RXRA
UBE2I
HDAC1
FOS
HDAC3
ADIPOQ
EP300
PPARGC1A
LEP
TNF
NFATC1
CEBPB
EZH2
LPL
NCOR1
RXRG
PLIN1
CEBPA
MED1
RXRB
KLF5
SLC2A4
INS
CEBPD
RB1
CD36
PCK1
ATF2
FAM120B
HELZ2
SREBF2
ANGPTL4
HSD11B1
CREBBP
NFKB1
SUMO2
SMARCA4
KL
SMARCD1
ACTL6A
SMARCE1
ARID1A
SMAD4
RARG
FOXO3
BAZ1B
RARB
TOP2B
VDR
SMARCC2
RUNX2
SMAD3
TCF3
GTF2B
PTH
SMARCC1
BGLAP
CASR
FGF23
CYP2R1
CHAF1A
CYP27B1
S100G
GC
NBL1
TRPV6
CYP27A1
ZNF410
CDX2
ABCF1
ABCE1
SLC28A1
SLC29A1
SLC22A7
ABCG4
ABCC5
SLC22A8
SLCO1A2
ST5
ABCG1
ABCF3
SLCO1B1
SLC28A3
MRPS7
ALDH9A1
SLCO2B1
NUPL1
UGT1A3
UGT1A4
UGT1A1
AKR1C1
UGT1A10
UGT1A9
UGT1A7
UGT1A8
PTS
GCH1
AKR1C2
PTGES3
PTGES2
DHFR
CBR1
CYP3A4
AKR1C3
AKR1B1
CYP1A1
CYP2D6
CBR3
CYP2E1
PTGES
DHFRL1
MCEE
CYP2A6
CYP2A13
UGT2B7
UGT1A6
UGT1A5
UGT2B15
UGT2B11
UGT2B17
CBR4
AKR1A1
AKR1C4
UGT2A2
UGT2B4
UGT2B28
ENSG00000270386
SETD4
SAMD7
CNR1
ADPGK
SPR
MAPK8
GPX1
GPX2
EPHX1
GCLC
GPX4
GSR
GPX3
GPX7
ADH1B
CYP2C19
ADH1C
HPGDS
GSTP1
CYP1A2
GGT1
CYP2C9
CYP2C8
GPX8
CYP2B6
CYP1B1
MGST1
MGST2
GGH
GSTM1
GSTT2B
GSTA1
PRDX6
GSTO2
MGST3
RASSF1
GSTO1
MGMT
ALDH3A1
NQO1
CYP2C18
ADH5
CYP2F1
PIAS1
SIRT1
EGR1
FABP4
TGFB1
PAX8
RARA
PIAS4
SUPT16H
CYP24A1
COL1A1
ABCF2
DYNC1LI1
UGT2B10
DECR1
UGT2A3
AKR7A2
CCDC134
GSS
ADH1A
TRAF2
CYP3A5
GSTZ1
KRT83
