# Supplementary material for: Functional drug–target–disease network analysis of gene–phenotype connectivity for curcumin in hepatocellular carcinoma
Source: PeerJ. 2021 Oct 26;9:e12339. doi: 10.7717/peerj.12339 (PMC8555505; doi:10.7717/peerj.12339)
Supplement: Supplemental Information 1 — Table S1: Direct protein targets and indirect protein targets of curcumin. Table S2: PPI pairs in the network of curcumin-mediated proteins. Table S3: Node degrees of 204 curcumin-mediated proteins. Table S4: All Enrichment KEGG pathways. Table S5: 505 genes associated with HCC. [file peerj-09-12339-s001.zip › Supplemental Table S1-5/Supplemental Table S2.xlsx]

## Sheet: Sheet1
node1	node2
PPARG	PPARGC1A
TP53	CREBBP
NCOA1	CREBBP
NCOA3	CREBBP
TP53	EP300
MED24	MED1
MED14	MED1
NCOR2	HDAC3
RELA	CREBBP
JUN	FOS
NCOA2	PPARG
MED24	MED14
NCOA1	PPARG
PPARG	CREBBP
RXRA	NCOA2
RXRA	NCOR2
UBE2I	PIAS1
RXRA	NCOA1
RXRA	PPARG
HDAC1	EZH2
TP53	SIRT1
FOS	EGR1
HDAC3	NCOR1
NCOA3	EP300
NCOA1	EP300
ADIPOQ	PPARG
NCOR2	HDAC1
EP300	SIRT1
HDAC1	NCOR1
RELA	EP300
JUN	EGR1
PPARGC1A	SIRT1
RELA	NFKB1
JUN	ATF2
HDAC1	SIRT1
PPARG	FABP4
RXRA	CREBBP
LEP	PPARG
JUN	TP53
HDAC1	EP300
EP300	CREBBP
TNF	RELA
HDAC1	TP53
PPARG	EP300
NFATC1	FOS
ADIPOQ	FABP4
RXRA	MED1
RXRA	NCOR1
HDAC1	CREBBP
CEBPB	PPARG
EZH2	TP53
NCOA2	CREBBP
TP53	EGR1
LPL	ANGPTL4
FOS	ATF2
TP53	RB1
HDAC1	RB1
NCOA2	EP300
NCOR1	EP300
TNF	JUN
CEBPB	EP300
NCOR2	PPARG
RXRG	PPARG
UBE2I	TP53
PLIN1	PPARG
CEBPA	JUN
MED1	PPARG
RXRB	PPARG
TNF	PPARG
TNF	FOS
CEBPA	PPARG
NCOR2	RXRG
NCOR2	CREBBP
NCOR2	NCOA3
NCOA1	NCOR1
LPL	PPARG
RXRB	NCOR1
RELA	JUN
NCOA3	NCOR1
LPL	FABP4
JUN	EP300
HDAC3	EP300
NCOR2	RXRB
KLF5	CEBPB
SLC2A4	PPARGC1A
NCOR1	CREBBP
PPARG	NCOR1
NCOR2	EP300
NCOA3	PPARG
CEBPA	ADIPOQ
CEBPA	KLF5
HDAC3	CREBBP
INS	LEP
ADIPOQ	PPARGC1A
RXRA	EP300
ADIPOQ	LEP
PPARG	SIRT1
EZH2	EP300
PPARG	TP53
RXRA	PPARGC1A
JUN	CREBBP
HDAC1	JUN
PLIN1	FABP4
SLC2A4	PPARG
LEP	PPARGC1A
CEBPA	EP300
RELA	HDAC3
JUN	CEBPB
CEBPA	FOS
HDAC1	FOS
CEBPA	LEP
CEBPD	CEBPB
FOS	EP300
NCOA3	MED1
CEBPA	FABP4
INS	SLC2A4
FOS	TP53
NCOA2	NCOR1
RELA	SIRT1
TNF	NFKB1
EZH2	CREBBP
CEBPA	CREBBP
RXRG	MED1
PPARG	EGR1
NCOA1	NCOR2
FOS	PPARG
RELA	FOS
ADIPOQ	INS
RXRA	RXRG
RXRB	MED1
NCOR2	MED1
NCOA1	MED1
CEBPB	CREBBP
RXRA	NCOA3
RB1	EP300
HDAC3	RB1
NCOA2	NCOR2
CD36	FABP4
RELA	CEBPB
HDAC1	UBE2I
UBE2I	EP300
CEBPB	NFKB1
NCOA2	MED1
JUN	HDAC3
NFATC1	JUN
KLF5	PPARG
CEBPD	PPARG
CEBPA	CEBPB
RELA	PPARG
PCK1	PPARGC1A
EZH2	HDAC3
TNF	EP300
MED1	NCOR1
EP300	NFKB1
JUN	RB1
HDAC1	PPARG
ATF2	CREBBP
HDAC3	TP53
HDAC3	PPARG
RXRA	MED24
FAM120B	PPARG
NCOA1	PPARGC1A
NCOA2	NCOA1
PPARG	NFKB1
ATF2	EP300
TNF	NFATC1
NFATC1	PPARG
CEBPB	FABP4
JUN	PPARG
CEBPA	NCOA3
PCK1	PPARG
PPARGC1A	EP300
HELZ2	PPARG
NCOR2	UBE2I
NCOA2	NCOA3
MED1	EP300
CEBPA	SLC2A4
UBE2I	CREBBP
CD36	PPARG
PPARG	ATF2
CEBPA	CEBPD
NCOA1	NCOA3
SREBF2	PPARG
RB1	SIRT1
ANGPTL4	PPARGC1A
PPARGC1A	CREBBP
ANGPTL4	PPARG
PPARGC1A	FABP4
MED14	PPARG
CEBPA	RB1
MED1	CREBBP
EZH2	PPARG
HDAC1	EGR1
MED24	PPARG
UBE2I	PPARG
ANGPTL4	FABP4
CEBPD	EP300
JUN	TGFB1
MED1	PPARGC1A
RXRA	UBE2I
PPARG	TGFB1
HDAC1	HDAC3
RXRA	KLF5
EZH2	NCOR1
EZH2	EGR1
RXRA	HDAC3
LPL	PPARGC1A
CEBPA	RXRA
ADIPOQ	CEBPB
PPARG	PIAS1
NCOR2	NCOR1
CEBPD	CREBBP
RXRA	CEBPB
RXRA	FABP4
HSD11B1	PPARG
INS	PPARG
NFATC1	EGR1
HELZ2	NCOA1
PLIN1	PPARGC1A
PCK1	FABP4
NCOR2	CEBPB
CEBPA	PPARGC1A
PCK1	EP300
HELZ2	NCOR1
NCOA1	RXRB
ATF2	EGR1
FOS	TGFB1
HELZ2	MED1
HDAC3	NFKB1
PPARG	RB1
RB1	ATF2
CEBPB	NCOR1
CEBPA	TNF
CEBPB	MED1
HELZ2	CREBBP
HELZ2	NCOA3
RXRA	EZH2
MED14	CREBBP
CD36	PPARGC1A
CEBPD	KLF5
FAM120B	RXRA
CEBPA	HDAC3
NCOR2	MED14
CEBPB	PPARGC1A
TP53	ATF2
CEBPD	NCOA3
TNF	CREBBP
HELZ2	MED24
UBE2I	PPARGC1A
NFATC1	CREBBP
MED14	PPARGC1A
NCOA2	RXRB
CEBPA	MED1
PPARG	PAX8
JUN	EZH2
CREBBP	NFKB1
NCOR2	MED24
NCOA2	PPARGC1A
CREBBP	FABP4
EP300	TGFB1
NCOA3	MED14
HDAC1	ATF2
NCOR1	PPARGC1A
PCK1	CREBBP
MED14	EP300
EP300	FABP4
CEBPB	HDAC3
HELZ2	NCOR2
JUN	LPL
NCOA3	EZH2
ADIPOQ	NCOR1
HDAC3	PLIN1
NCOR1	SIRT1
NCOA2	SIRT1
NCOA2	PCK1
CEBPA	TGFB1
RXRG	HDAC3
LEP	EP300
CEBPA	NCOR1
RB1	CREBBP
PCK1	MED1
PCK1	HDAC3
MED24	NCOA3
RXRB	HDAC3
NCOA3	PPARGC1A
HDAC3	MED1
PCK1	NCOR1
FAM120B	NCOA1
NCOA2	UBE2I
RXRA	LEP
HDAC3	ATF2
RXRA	CEBPD
RXRA	LPL
HDAC1	MED1
NCOR2	PCK1
RXRA	PCK1
ADIPOQ	NCOR2
ADIPOQ	EP300
NCOR2	PPARGC1A
CEBPA	NCOA2
NCOR2	ANGPTL4
RXRA	ADIPOQ
HDAC3	FABP4
MED1	FABP4
RELA	TGFB1
LPL	NCOR1
NCOA1	HDAC3
CEBPA	NCOA1
NCOA2	RXRG
PPARGC1A	ATF2
NCOR1	FABP4
ADIPOQ	CREBBP
HDAC3	EGR1
RXRA	HDAC1
RXRA	ANGPTL4
HDAC3	PPARGC1A
NCOR2	FABP4
LPL	MED1
LEP	CREBBP
LPL	HDAC3
ADIPOQ	MED1
PLIN1	NCOR1
NCOA3	CEBPB
NCOR2	LPL
RXRA	PLIN1
TNF	HDAC3
RXRA	HELZ2
ANGPTL4	EP300
TNF	ADIPOQ
RXRA	TNF
RXRA	SLC2A4
CEBPA	NCOR2
ADIPOQ	HDAC3
NCOA3	HDAC3
NCOA2	MED14
MED14	NCOR1
MED24	CREBBP
SLC2A4	NCOR1
NCOA1	LPL
RELA	UBE2I
CEBPD	PPARGC1A
LPL	CREBBP
RXRA	MED14
ANGPTL4	NCOR1
FAM120B	HELZ2
RELA	LPL
LEP	MED1
SLC2A4	EP300
RXRG	NCOR1
NCOA1	LEP
TNF	INS
RELA	ATF2
HELZ2	HDAC3
SLC2A4	HDAC3
NCOR2	SLC2A4
HELZ2	CEBPB
HELZ2	CEBPD
LPL	EP300
NFKB1	SIRT1
NCOA3	LEP
NCOA1	PCK1
SLC2A4	MED1
NCOA1	FABP4
HELZ2	MED14
SLC2A4	CREBBP
HELZ2	EP300
EZH2	ATF2
CEBPD	MED1
NCOA2	FABP4
FAM120B	MED1
NCOA1	CEBPB
ADIPOQ	NCOA1
NCOA1	UBE2I
FAM120B	MED14
NCOA2	LPL
MED14	FABP4
NCOA2	CEBPB
NCOA1	SLC2A4
NCOA1	RXRG
ANGPTL4	CREBBP
NCOA1	FOS
NCOA3	ANGPTL4
NCOA1	JUN
NCOA3	FOS
MED24	PPARGC1A
HELZ2	FABP4
NCOA3	SLC2A4
MED24	EP300
NCOA3	PCK1
NCOA2	ADIPOQ
NCOA2	HDAC3
NCOA1	ANGPTL4
ANGPTL4	MED1
RXRB	HDAC1
NCOA2	MED24
NCOA1	MED24
RXRA	HSD11B1
CD36	NCOR2
HELZ2	LEP
CD36	MED1
CD36	NCOR1
HDAC3	ANGPTL4
NCOA1	MED14
NCOA2	SLC2A4
NCOA2	CEBPD
RXRA	RXRB
CD36	CREBBP
RXRA	CD36
HELZ2	LPL
NCOA2	PLIN1
NCOR2	PLIN1
ADIPOQ	NCOA3
NCOA2	ANGPTL4
MED24	HDAC3
FAM120B	NCOA3
FAM120B	PLIN1
CD36	EP300
HELZ2	NCOA2
NCOA1	PLIN1
CEBPA	HELZ2
CEBPD	NCOA1
NCOA3	FABP4
HELZ2	CD36
FAM120B	FABP4
NCOA3	PLIN1
NCOA2	LEP
NCOA2	CD36
NCOA3	LPL
ADIPOQ	MED14
FAM120B	CREBBP
NCOA3	JUN
MED24	NCOR1
HELZ2	ADIPOQ
RXRB	RXRG
FAM120B	HDAC3
HDAC1	RXRG
FAM120B	EP300
MED1	PLIN1
PLIN1	EP300
MED14	CEBPB
FAM120B	ADIPOQ
FAM120B	MED24
MED24	ANGPTL4
FAM120B	NCOR2
HELZ2	SLC2A4
MED14	HDAC3
CD36	NCOA1
CD36	MED24
FAM120B	LEP
FAM120B	ANGPTL4
CEBPA	MED24
MED24	PCK1
MED14	SLC2A4
MED14	ANGPTL4
ADIPOQ	MED24
CD36	NCOA3
MED24	CEBPB
MED24	PLIN1
TNF	LEP
MED14	PCK1
FAM120B	SLC2A4
MED14	LPL
MED14	PLIN1
CEBPD	MED14
FAM120B	CEBPA
FAM120B	PCK1
FAM120B	CEBPB
FAM120B	CD36
MED14	LEP
FAM120B	LPL
MED24	SLC2A4
CEBPD	MED24
HELZ2	ANGPTL4
CD36	MED14
CD36	HDAC3
MED24	LEP
HELZ2	PCK1
HELZ2	PPARGC1A
PLIN1	CREBBP
FAM120B	CEBPD
HELZ2	PLIN1
FAM120B	PPARGC1A
CEBPA	MED14
MED24	LPL
MED24	FABP4
FAM120B	NCOR1
FAM120B	NCOA2
RELA	HDAC1
HDAC3	SIRT1
EZH2	SIRT1
INS	LPL
ADIPOQ	SIRT1
CREBBP	SIRT1
RXRG	CREBBP
RELA	TP53
SLC2A4	LEP
INS	SIRT1
JUN	SIRT1
RXRG	PAX8
ADIPOQ	LPL
RXRB	PAX8
FOS	MED1
FOS	CREBBP
RXRA	PAX8
INS	JUN
LEP	FOS
INS	FABP4
TNF	TP53
JUN	MED1
INS	PPARGC1A
HDAC1	NFKB1
RXRB	NCOA3
ADIPOQ	SLC2A4
INS	FOS
TP53	PIAS1
RXRB	CREBBP
EP300	EGR1
RXRG	EP300
RXRB	EP300
INS	PCK1
TNF	TGFB1
FOS	CEBPB
ADIPOQ	PLIN1
KLF5	TP53
TP53	PPARGC1A
LEP	SIRT1
INS	EGR1
LEP	TP53
INS	ANGPTL4
KLF5	JUN
CEBPA	INS
JUN	NFKB1
LEP	LPL
NCOR2	SIRT1
CREBBP	EGR1
INS	CEBPB
SLC2A4	LPL
TP53	NFKB1
INS	TP53
SREBF2	TP53
TNF	CEBPB
TNF	SLC2A4
TP53	NCOR1
CD36	LPL
CEBPB	RB1
LEP	FABP4
RELA	EZH2
NCOA3	RXRG
CEBPB	EGR1
FOS	NFKB1
NCOR2	TP53
PCK1	SIRT1
TP53	TGFB1
FOS	SIRT1
UBE2I	SLC2A4
SLC2A4	FABP4
NCOA3	TP53
NCOR1	PIAS1
ADIPOQ	ANGPTL4
LEP	PLIN1
INS	SREBF2
JUN	LEP
INS	PLIN1
CEBPA	EGR1
JUN	NCOR1
MED24	RXRB
HDAC1	CEBPB
LPL	PLIN1
SLC2A4	PCK1
RXRB	MED14
RXRG	MED14
UBE2I	NCOR1
CEBPB	TP53
EZH2	FOS
CEBPA	HDAC1
TNF	PPARGC1A
INS	HSD11B1
RXRA	RELA
TNF	LPL
CD36	SLC2A4
LEP	EGR1
RELA	EGR1
TP53	PAX8
CEBPA	SIRT1
EP300	PIAS1
FOS	HDAC3
NFATC1	EP300
CEBPA	LPL
MED24	RXRG
INS	RB1
INS	TGFB1
JUN	UBE2I
KLF5	EP300
UBE2I	SIRT1
ADIPOQ	PCK1
SLC2A4	SIRT1
CD36	INS
SLC2A4	PLIN1
KLF5	CREBBP
PCK1	LEP
NCOR2	JUN
NCOA1	TP53
FOS	RB1
SREBF2	SIRT1
TNF	SIRT1
RELA	NCOR2
CEBPA	TP53
TNF	EGR1
RELA	PIAS1
MED1	TP53
NCOA3	PIAS1
RXRA	NFKB1
RXRG	PPARGC1A
KLF5	HDAC1
SREBF2	LPL
CEBPA	PLIN1
KLF5	NFKB1
NCOR1	NFKB1
CREBBP	PIAS1
LEP	ANGPTL4
LPL	FOS
CEBPD	HDAC1
CEBPB	ATF2
NCOR2	NFKB1
INS	EP300
CEBPD	RELA
CEBPA	ATF2
SREBF2	EP300
RELA	NCOR1
NCOR2	LEP
EZH2	RB1
PPARGC1A	TGFB1
CD36	LEP
NFATC1	TP53
SUMO2	UBE2I
NCOA1	CREBBP
SMARCA4	SMARCE1
NCOA3	CREBBP
KL	FGF23
SMARCA4	SMARCC1
SMARCA4	ARID1A
SMARCA4	SMARCD1
SMARCD1	SMARCC2
SMARCA4	SMARCC2
ACTL6A	SMARCC1
ACTL6A	SMARCA4
RXRA	RARA
NCOR1	RARA
RXRB	RARA
SMARCE1	SMARCC1
SMARCE1	SMARCC2
SMARCD1	SMARCC1
ACTL6A	SMARCC2
RXRA	NCOR2
SMARCD1	SMARCE1
NCOA1	RARB
SMARCE1	ARID1A
RXRA	NCOA1
ARID1A	SMARCC1
ACTL6A	SMARCD1
RXRA	NCOA2
SMAD4	SMAD3
ACTL6A	SMARCE1
ARID1A	SMARCC2
RARG	RXRB
UBE2I	PIAS4
EP300	TCF3
NCOA3	EP300
NCOA1	EP300
SMARCD1	ARID1A
FOXO3	EP300
ACTL6A	ARID1A
SMARCA4	BAZ1B
BAZ1B	SMARCC1
RARB	RARA
RXRA	CREBBP
BAZ1B	SMARCC2
EP300	CREBBP
SUMO2	PIAS4
TOP2B	SMARCA4
NCOA1	RARA
RXRA	MED1
NCOR2	RARA
TOP2B	SUPT16H
RXRA	NCOR1
VDR	MED1
FOXO3	CREBBP
NCOA2	CREBBP
RXRA	RARB
RXRA	RARG
NCOR1	EP300
RARG	NCOR2
NCOA2	EP300
RARG	NCOR1
RARG	NCOA1
RARG	RARA
RXRG	RARA
SMARCA4	CREBBP
FOXO3	SMAD4
SMARCC2	SMARCC1
NCOR2	RARB
RUNX2	SMAD3
SMAD3	EP300
TOP2B	BAZ1B
TOP2B	SMARCE1
TOP2B	SMARCC1
TOP2B	SMARCC2
RARB	NCOR1
RARG	RXRG
RXRB	RARB
NCOR2	CREBBP
NCOR2	RXRG
NCOR2	NCOA3
RXRB	NCOR1
NCOA3	NCOR1
NCOA1	NCOR1
NCOR2	RXRB
NCOR1	CREBBP
RXRG	RARB
NCOR2	EP300
RXRA	EP300
VDR	NCOA1
RARB	MED1
SMAD4	EP300
TCF3	CREBBP
FOXO3	SMAD3
RUNX2	BGLAP
GTF2B	CREBBP
NCOA3	MED1
PTH	FGF23
VDR	EP300
NCOA2	NCOR1
EP300	RARA
SMARCC1	SUPT16H
RXRG	MED1
NCOA1	NCOR2
SMAD3	PIAS4
VDR	SMAD3
MED1	RARA
NCOR2	MED1
SMAD3	CREBBP
RXRA	RXRG
RXRB	MED1
SMARCA4	SUPT16H
ARID1A	CREBBP
NCOA1	MED1
CREBBP	RARA
RXRA	NCOA3
NCOA2	NCOR2
NCOA2	RARA
NCOA3	RARA
VDR	CREBBP
UBE2I	SMAD4
UBE2I	EP300
NCOA2	MED1
VDR	BAZ1B
SMAD4	CREBBP
RUNX2	SMAD4
BAZ1B	SMARCE1
MED1	NCOR1
NCOA2	NCOA1
NCOA1	GTF2B
BGLAP	PTH
CASR	PTH
SMAD4	NCOR1
NCOA2	NCOA3
NCOR2	UBE2I
MED1	EP300
TOP2B	UBE2I
VDR	RXRA
UBE2I	CREBBP
NCOA1	NCOA3
NCOA3	RARB
MED1	CREBBP
RARG	NCOA3
RXRA	UBE2I
RARB	EP300
SMARCA4	GTF2B
FGF23	CYP27B1
SMAD4	PIAS4
NCOR2	NCOR1
CYP2R1	CYP24A1
CYP2R1	CYP27B1
RXRA	SMARCA4
VDR	SMAD4
ACTL6A	BAZ1B
RARB	CREBBP
BAZ1B	SUPT16H
NCOA3	GTF2B
NCOA1	RXRB
SMARCC2	SUPT16H
CREBBP	SMARCC1
SMARCD1	BAZ1B
RARG	EP300
RARG	CREBBP
VDR	RXRB
NCOA1	SMAD3
SUMO2	RARA
VDR	RXRG
CHAF1A	SUPT16H
BAZ1B	ARID1A
NCOA2	RARB
SMARCC2	CREBBP
BAZ1B	CHAF1A
ARID1A	SUPT16H
UBE2I	RARA
GTF2B	SMARCC1
NCOA2	RXRB
SMARCD1	CHAF1A
SMARCE1	SUPT16H
SMAD3	NCOR1
SMARCD1	CREBBP
RARG	MED1
ACTL6A	SUPT16H
ACTL6A	CHAF1A
ARID1A	EP300
NCOA2	RARG
SMARCA4	CHAF1A
VDR	RUNX2
SMARCE1	CREBBP
VDR	CYP27B1
SMAD3	TCF3
CYP27B1	CYP24A1
CHAF1A	SMARCC1
NCOR2	SMAD3
NCOA2	UBE2I
NCOA2	GTF2B
ACTL6A	TOP2B
SMAD4	TCF3
NCOA2	RXRG
GTF2B	SMARCE1
RXRA	GTF2B
SMARCD1	SUPT16H
VDR	CYP24A1
VDR	SMARCA4
GTF2B	SMARCC2
RXRG	NCOR1
RXRA	BAZ1B
RXRA	ARID1A
GTF2B	RARA
TOP2B	SMARCD1
VDR	RARG
BAZ1B	EP300
CHAF1A	SMARCC2
VDR	RARA
VDR	UBE2I
NCOR2	SMAD4
TOP2B	CHAF1A
NCOA1	UBE2I
VDR	SMARCD1
PTH	CYP27B1
NCOA1	SMAD4
ARID1A	CHAF1A
RXRA	SMARCD1
NCOA1	RXRG
NCOA2	SMAD3
VDR	RARB
VDR	SUMO2
TOP2B	ARID1A
VDR	SMARCE1
RXRA	TOP2B
VDR	ARID1A
RXRA	SMARCC2
SMARCE1	CHAF1A
RXRA	SMARCE1
VDR	PIAS4
VDR	CHAF1A
VDR	GC
SMARCD1	GTF2B
RXRA	SUPT16H
RXRA	SMARCC1
VDR	ACTL6A
NCOA2	SMAD4
RXRA	RXRB
RXRA	CHAF1A
VDR	FOXO3
GTF2B	ARID1A
RXRB	RXRG
RXRA	ACTL6A
VDR	SMARCC1
RARG	RARB
VDR	TOP2B
VDR	SUPT16H
VDR	SMARCC2
S100G	TRPV6
SMARCD1	NCOR1
SMARCE1	NCOR1
GC	CYP2R1
VDR	PTH
FGF23	CYP24A1
RXRG	CREBBP
RUNX2	PTH
VDR	FGF23
RUNX2	COL1A1
GC	CYP27B1
VDR	BGLAP
RXRB	NCOA3
VDR	CYP2R1
PTH	CYP24A1
RXRB	CREBBP
RXRG	EP300
RXRB	EP300
KL	PTH
VDR	KL
BGLAP	COL1A1
GC	CYP24A1
NBL1	PTH
VDR	NCOR1
GC	PTH
NCOR1	SMARCC1
VDR	CDX2
GTF2B	EP300
SUMO2	EP300
VDR	NCOR2
GC	NBL1
VDR	GTF2B
VDR	NCOA3
VDR	CASR
SMARCA4	CDX2
BGLAP	CYP27A1
VDR	TCF3
VDR	CYP27A1
KL	CYP27B1
SMARCA4	EP300
NCOA3	RXRG
VDR	NCOA2
VDR	ZNF410
BGLAP	FGF23
NBL1	CYP27B1
CASR	FGF23
VDR	NBL1
NBL1	CYP24A1
VDR	COL1A1
PTH	CYP27A1
VDR	TRPV6
KL	RUNX2
VDR	S100G
SMARCA4	NCOR1
TRPV6	CYP24A1
NBL1	FGF23
CYP2R1	PTH
RUNX2	EP300
GTF2B	MED1
CYP2R1	NBL1
CYP27A1	FGF23
SMAD3	COL1A1
UBE2I	NCOR1
GC	CYP27A1
NCOR1	SMARCC2
KL	TRPV6
GC	FGF23
KL	CYP24A1
TRPV6	CYP27B1
CASR	KL
TRPV6	PTH
S100G	PTH
SMARCA4	NCOR2
SMAD4	ARID1A
ZNF410	CDX2
CASR	CYP27B1
RXRG	CYP24A1
GTF2B	NCOR1
RUNX2	CREBBP
FOXO3	RUNX2
BAZ1B	TCF3
RXRA	CYP24A1
S100G	CYP27B1
RUNX2	FGF23
SUMO2	CHAF1A
CASR	CYP24A1
S100G	CYP24A1
SMAD4	COL1A1
SMAD3	ARID1A
SMARCA4	SMAD3
CYP2R1	FGF23
SMAD3	SMARCC1
EP300	SMARCC1
CDX2	SMAD3
NCOA3	SMAD3
ARID1A	NCOR1
CASR	TRPV6
TRPV6	FGF23
PTH	COL1A1
SMAD3	SMARCC2
RXRA	CYP27A1
SMARCC2	EP300
BGLAP	CYP24A1
CASR	BGLAP
GTF2B	SUPT16H
SMARCA4	NCOA1
RXRA	CYP27B1
TOP2B	RARG
ABCF1	ABCE1
ABCE1	ABCF2
SLC28A1	SLC29A1
SLC29A1	SLC28A3
SLC22A7	SLC22A8
ABCG4	ABCC5
SLC22A7	SLCO1B1
ABCE1	MRPS7
ABCC5	MRPS7
SLC22A8	SLCO1B1
ABCC5	ABCF2
SLC22A8	SLCO1A2
SLC22A8	SLCO2B1
SLC22A7	SLCO2B1
ABCG4	ABCF3
SLC22A7	SLCO1A2
ABCG4	ABCF2
SLCO1A2	MRPS7
ABCC5	ABCF1
ST5	ALDH9A1
SLC22A8	MRPS7
ABCG1	ABCC5
SLC28A1	SLC22A7
SLC29A1	ABCC5
ABCC5	SLCO2B1
SLC22A7	ABCC5
ABCF3	ABCF2
ABCC5	ABCE1
SLCO1B1	MRPS7
SLC28A3	SLCO1B1
ABCC5	SLCO1B1
ABCF3	ABCE1
ABCF3	ABCC5
SLC22A8	ABCC5
SLC29A1	SLC22A7
MRPS7	ABCF2
ABCF1	MRPS7
ABCC5	SLCO1A2
ALDH9A1	ABCC5
SLCO2B1	MRPS7
SLC22A7	MRPS7
SLC28A3	ABCC5
ABCF3	MRPS7
ST5	ABCC5
NUPL1	ABCC5
SLC28A1	ABCC5
ABCG4	ABCF1
SLC28A1	SLC22A8
UGT1A3	UGT1A4
UGT1A4	UGT1A9
UGT1A4	UGT1A6
UGT1A3	UGT1A6
UGT1A1	UGT1A8
AKR1C1	AKR1C3
UGT1A10	UGT1A8
UGT1A3	UGT1A9
UGT1A9	UGT1A6
UGT1A1	UGT1A7
UGT1A3	UGT1A10
UGT1A7	UGT1A6
UGT1A4	UGT1A10
UGT1A9	UGT1A8
UGT1A10	UGT1A6
UGT1A4	UGT1A8
UGT1A3	UGT1A8
UGT1A1	UGT1A9
UGT1A3	UGT1A7
UGT1A7	UGT1A4
UGT1A8	UGT1A6
UGT1A9	UGT1A10
UGT1A1	UGT1A4
UGT1A3	UGT1A1
UGT1A7	UGT1A10
UGT1A7	UGT1A9
UGT1A1	UGT1A6
UGT1A7	UGT1A8
UGT1A1	UGT1A10
AKR1C1	AKR1C2
PTS	SPR
GCH1	PTS
AKR1C2	AKR1C3
PTGES3	PTGES2
PTGES2	PTGES
DHFR	SPR
UGT1A1	CYP3A4
CBR1	SPR
PTGES3	PTGES
DHFR	CBR1
CYP3A4	UGT2B7
AKR1C3	CBR1
CYP3A4	UGT1A8
CYP3A4	UGT1A6
AKR1B1	SPR
GCH1	SPR
DHFR	AKR1B1
CYP1A1	CYP3A4
CYP3A4	CYP2A6
CYP2D6	CYP3A4
CBR3	CBR1
CYP2E1	CYP3A4
PTGES	CBR1
CYP3A4	CYP2A13
AKR1C1	CYP1A1
CYP2D6	CBR3
AKR1C3	AKR1C4
DHFRL1	SPR
AKR1C3	CYP1A1
PTGES2	CBR1
CYP2E1	CYP1A1
CYP3A4	CBR1
AKR1B1	PTS
CBR1	PTS
AKR1C3	CYP3A4
CYP1A1	CYP2A6
CYP1A1	CYP2D6
CYP1A1	CYP2A13
CYP2D6	CYP2A6
CYP3A4	CBR3
AKR1C1	CYP3A4
CYP2E1	AKR1B1
DHFRL1	CBR1
AKR1C1	CYP2A13
CYP1A1	UGT1A6
CYP1A1	CBR1
CYP2E1	AKR1C1
CYP1A1	CBR3
PTGES3	CBR1
AKR1C3	SPR
CYP2D6	CYP2A13
CYP2E1	CYP2A6
CYP2D6	CBR1
CYP2E1	CBR3
AKR1C2	CYP2A6
AKR1C2	CYP2A13
CYP2E1	CBR1
DHFRL1	AKR1B1
AKR1C1	CYP2A6
MCEE	SPR
CYP2A6	CBR1
UGT1A9	CYP3A4
CYP2E1	AKR1C3
CYP1A1	UGT1A8
CYP1A1	UGT1A1
CYP2E1	CYP2A13
AKR1C1	CYP2D6
CYP2A13	CYP2A6
CYP2A6	CBR3
AKR1C3	AKR1B1
UGT1A4	CYP3A4
CYP2A13	CBR3
PTGES3	DYNC1LI1
CYP2A13	CBR1
AKR1C3	PTS
PTGES	CBR3
PTGES2	CBR3
CYP2D6	UGT1A8
UGT1A1	CYP2D6
PTGES3	CBR3
CYP2D6	UGT1A6
UGT1A3	CYP3A4
CYP2D6	UGT2B7
UGT2B7	CYP2A6
UGT1A4	CYP2D6
CYP2E1	UGT1A6
CYP2A6	UGT2B10
CYP1A1	UGT1A7
UGT1A3	CYP1A1
CYP1A1	UGT1A4
CYP1A1	UGT1A5
CYP1A1	UGT1A10
CYP1A1	UGT2B7
CYP1A1	UGT1A9
AKR1C2	AKR1C4
CYP2E1	UGT1A8
CYP2E1	UGT1A1
UGT1A4	CYP2A6
UGT1A9	CYP2A6
UGT1A6	CYP2A6
UGT1A10	CYP3A4
UGT1A1	CYP2A6
UGT1A8	CYP2A6
DHFR	DECR1
UGT1A7	CYP3A4
CYP3A4	UGT2B4
UGT1A5	CYP3A4
CYP2E1	UGT2B7
UGT1A3	CYP2D6
CYP2D6	UGT1A9
UGT2B15	CYP3A4
CYP2D6	UGT2B15
CYP1A1	UGT2B4
AKR1C2	UGT2B15
CYP1A1	UGT2A3
CYP2E1	UGT1A9
AKR1C3	UGT2B15
UGT2B11	UGT2B10
GCH1	DHFR
CYP2E1	UGT1A4
CYP1A1	UGT2B15
CBR3	UGT2A3
AKR1C1	UGT2B15
CYP2E1	UGT1A3
UGT1A3	CYP2A6
CYP1A1	UGT2B17
CYP2E1	UGT1A5
CYP2E1	UGT1A7
DHFR	DHFRL1
CYP3A4	UGT2B17
UGT2B17	CYP2A6
CYP2D6	UGT2B4
UGT1A7	CYP2A13
AKR1B1	DECR1
CYP2E1	UGT2A3
CYP2E1	UGT1A10
CYP2D6	UGT1A10
UGT1A4	CYP2A13
UGT1A5	CYP2A13
UGT2B11	CYP1A1
UGT1A9	CYP2A13
AKR1C3	UGT2B17
CYP2D6	UGT2B17
CBR4	CBR3
CYP1A1	UGT2B10
UGT1A7	CYP2D6
UGT1A10	CYP2A13
UGT1A7	CYP2A6
CYP2A13	UGT2A3
CYP1A1	UGT2B28
CYP2E1	UGT2B15
AKR1A1	AKR7A2
UGT1A10	CYP2A6
UGT1A5	CYP2D6
CYP2A13	UGT1A8
AKR1C2	UGT2B17
UGT1A1	CYP2A13
UGT1A3	CYP2A13
CYP2A13	UGT2B10
UGT1A3	CBR3
CBR1	AKR1B1
AKR1A1	CBR3
UGT1A5	CYP2A6
AKR1C1	UGT2B17
UGT1A6	CBR3
CYP2A13	UGT1A6
AKR1C4	UGT2B10
UGT1A4	CBR3
CYP2A6	UGT2A3
CYP2E1	UGT2B4
AKR1C4	UGT2B17
UGT1A5	CBR3
UGT2B15	CYP2A6
AKR1C4	UGT2B4
GCH1	MCEE
CYP2D6	UGT2B10
AKR1C4	UGT2B15
CYP2E1	ENSG00000270386
CYP3A4	UGT2B10
UGT2A2	CYP2E1
UGT2B7	CBR3
UGT2B4	CYP2A6
UGT2B28	CYP2A13
UGT2B15	UGT2A3
UGT2B11	UGT2B7
CYP2A13	UGT2B17
ENSG00000270386	CYP1A1
CYP2E1	UGT2B10
UGT2A2	CYP1A1
UGT2B11	CYP2D6
CYP2A13	UGT2B7
CYP2E1	DECR1
CYP2D6	UGT2B28
UGT2B11	CYP3A4
UGT2A2	CYP2A13
CYP2D6	UGT2A3
CYP3A4	DECR1
UGT1A8	CBR3
CBR1	DECR1
UGT2B17	CBR1
CBR1	MCEE
UGT2B15	UGT2B17
UGT1A6	CBR1
CYP3A4	UGT2B28
UGT2B15	CBR3
AKR1C3	UGT2B7
AKR1C2	UGT2B28
CYP2E1	UGT2B17
CYP3A4	UGT2A3
UGT2B28	CYP2A6
AKR1A1	CBR1
UGT2B7	CBR1
UGT2A2	CYP2D6
ENSG00000270386	CYP2D6
AKR1C4	UGT2A3
AKR1C4	UGT1A1
GCH1	CBR1
AKR1C4	UGT1A6
UGT2B11	AKR1C4
AKR1C4	UGT1A8
UGT1A1	CBR3
AKR1C1	UGT2A3
ENSG00000270386	CYP3A4
UGT2A2	CYP3A4
CYP2A13	UGT2B4
AKR1C2	UGT1A6
AKR1C1	UGT2B4
AKR1A1	DECR1
UGT2B17	CBR3
UGT1A10	CBR3
UGT1A9	CBR3
UGT2B11	CYP2A13
ENSG00000270386	CYP2A6
UGT1A7	CBR3
UGT2A2	CYP2A6
AKR1C3	PTGES
CYP2E1	UGT2B28
AKR1C4	UGT1A4
SETD4	CBR1
AKR1C1	UGT1A6
AKR1C1	UGT2B10
CYP2E1	UGT2B11
AKR1C2	UGT2A3
AKR1C3	UGT1A6
AKR1C2	UGT2B7
UGT2B15	CBR1
AKR1C4	UGT2B7
AKR1B1	AKR7A2
UGT1A3	AKR1C4
UGT2B11	CYP2A6
AKR1C2	UGT2B10
AKR1C1	UGT2B28
ENSG00000270386	CYP2A13
ENSG00000270386	CBR3
AKR1C2	UGT2B4
UGT2A2	CBR3
UGT2B11	AKR1C2
AKR1C4	UGT1A5
UGT1A8	CBR1
UGT2B11	AKR1C1
SETD4	DYNC1LI1
UGT1A1	CBR1
AKR1C3	UGT2B4
UGT1A4	CBR1
AKR1C3	UGT2A3
UGT2B11	AKR1C3
AKR1C4	UGT1A9
UGT2A2	UGT2A3
UGT2B11	CBR3
AKR1C1	UGT2B7
UGT2B4	CBR3
CBR3	UGT2B10
UGT2B28	CBR3
UGT2B15	CYP2A13
ENSG00000270386	AKR1C4
AKR1C1	UGT1A7
AKR1C3	UGT1A8
UGT2A2	AKR1C4
CYP1A1	DECR1
AKR1C2	UGT1A8
UGT1A3	AKR1C2
UGT1A9	CBR1
CYP2D6	DECR1
AKR1C1	UGT1A8
UGT1A3	CBR1
ENSG00000270386	AKR1C3
AKR1C2	UGT1A1
AKR1C2	UGT1A4
UGT2A2	AKR1C3
AKR1C3	UGT2B10
CBR1	UGT2A3
AKR1C3	UGT2B28
DHFR	PTS
AKR1C3	UGT1A4
AKR1C1	UGT1A1
AKR1C4	UGT1A10
AKR1C4	UGT1A7
ENSG00000270386	CBR1
UGT1A3	AKR1C3
UGT2B4	CBR1
UGT2A2	CBR1
UGT2B11	CBR1
CBR1	UGT2B10
UGT2B28	CBR1
UGT1A5	CBR1
UGT1A10	CBR1
UGT1A7	CBR1
AKR1C3	UGT1A1
UGT1A3	AKR1C1
AKR1C4	UGT2B28
AKR1C2	UGT1A7
AKR1C1	UGT1A5
AKR1C1	UGT1A4
AKR1C2	UGT1A5
AKR1C3	UGT1A10
AKR1C3	UGT1A5
AKR1C3	UGT1A7
AKR1C3	UGT1A9
CBR4	CBR1
CBR3	AKR1B1
UGT2A2	AKR1C1
ENSG00000270386	AKR1C1
UGT2A2	AKR1C2
ENSG00000270386	AKR1C2
AKR1C1	UGT1A10
AKR1C1	UGT1A9
AKR1C2	UGT1A9
AKR1C2	UGT1A10
CYP2A6	DECR1
AKR1B1	MCEE
GCH1	DHFRL1
AKR1C3	PTGES2
AKR1C4	CBR1
GCH1	DECR1
AKR1C1	CBR1
DHFR	AKR1C2
AKR1C2	DECR1
AKR1C2	CBR1
AKR1C3	AKR7A2
DHFR	MCEE
AKR1C4	DECR1
CBR1	AKR7A2
SAMD7	CBR1
UGT2B7	UGT2B10
AKR1C1	AKR7A2
PTS	DECR1
AKR1C1	DECR1
AKR1C4	CBR3
CBR1	CCDC134
AKR1C4	AKR7A2
CNR1	CBR1
ADPGK	CBR1
SPR	DECR1
AKR1C3	DECR1
CBR1	DYNC1LI1
DHFRL1	PTS
CBR3	AKR7A2
AKR1C1	CBR3
CBR3	DECR1
GCH1	AKR1B1
MAPK8	JUN
MAPK8	TP53
JUN	TP53
GPX1	GSR
GPX2	GSR
EPHX1	CYP1A1
GCLC	GSS
GPX4	GSR
GSR	GSS
GPX3	GSR
GPX7	GSR
ADH1B	ADH1A
MAPK8	TRAF2
CYP2C19	CYP2C9
CYP2E1	ADH1B
EPHX1	CYP2E1
CYP2E1	ADH1C
ADH1C	ADH1B
HPGDS	GSR
EPHX1	CYP1B1
EPHX1	CYP2B6
CYP3A4	CYP2C9
EPHX1	CYP2C9
GSTP1	PRDX6
EPHX1	CYP1A2
CYP2E1	ADH1A
CYP1A1	GSTM1
EPHX1	CYP2A6
EPHX1	CYP3A4
EPHX1	CYP2C19
GPX1	GSS
CYP2E1	ADH5
CYP1A2	CYP3A4
GGT1	GSR
GPX4	GSS
EPHX1	CYP2C18
CYP2C19	CYP3A4
CYP2E1	ALDH3A1
CYP1A1	CYP3A4
EPHX1	CYP2C8
GPX2	GSS
CYP3A4	CYP2A6
GGT1	GCLC
CYP3A4	CYP2B6
CYP2C9	CYP3A5
CYP2C8	CYP3A4
EPHX1	CYP3A5
GGT1	GSS
CYP2E1	CYP3A4
CYP1A1	CYP3A5
CYP2C19	CYP3A5
GPX8	GSS
CYP1A2	CYP3A5
GPX7	GSS
CYP2B6	CYP3A5
EPHX1	CYP2F1
EPHX1	CYP2A13
CYP2A6	CYP3A5
EPHX1	GSTP1
CYP3A4	CYP2A13
GPX3	GSS
CYP2A13	CYP3A5
CYP1B1	CYP1A1
GPX4	GSTO2
MGST1	MGST3
CYP1A2	CYP2A6
CYP1A2	CYP2C9
MGST2	MGST1
CYP1A2	CYP2B6
CYP2C19	CYP1A2
CYP2E1	CYP1A2
CYP2C8	CYP1A2
CYP1A1	CYP2B6
CYP2E1	CYP1A1
CYP2E1	GSTM1
EPHX1	GSTM1
CYP1A1	CYP2C9
CYP2B6	HPGDS
CYP1A1	HPGDS
CYP1A1	CYP2A6
CYP1A1	CYP2C8
CYP1A2	CYP2A13
CYP1A1	CYP2C18
GSTP1	GSTT2B
CYP1A1	CYP2A13
CYP1B1	CYP2B6
GGT1	GPX4
ADH1C	ADH1A
CYP3A4	CYP3A5
GSTP1	GGH
CYP2E1	CYP2A6
CYP2A6	CYP2C9
CYP2C19	CYP2C8
CYP2B6	CYP2C9
CYP2E1	CYP2C8
CYP2C19	CYP2B6
CYP2B6	CYP2A6
HPGDS	GSS
CYP2E1	CYP2B6
CYP2E1	CYP2C9
CYP2E1	CYP2A13
CYP2C8	CYP2B6
GSTP1	CYP1A1
CYP2A13	CYP2A6
CYP2E1	CYP2C19
GGH	GSTZ1
GSTM1	GGH
GSTT2B	GGH
GSTA1	GGH
PRDX6	GGH
CYP2E1	HPGDS
MGST1	GGH
EPHX1	HPGDS
GSTO2	GGH
MGST2	GGH
MGST3	GGH
RASSF1	MGMT
GGT1	HPGDS
GCLC	GSR
GSTO2	GSTM1
GSTO2	HPGDS
GSTO1	HPGDS
GSTP1	GSTO1
MGMT	TP53
GSTP1	GSTO2
ALDH3A1	ADH1B
ADH1C	ALDH3A1
GSTO1	GSTM1
CYP2E1	GSTP1
CYP1B1	GSTM1
CYP1B1	GSTP1
GPX1	GSTM1
GSTO1	GSTT2B
CYP1A2	HPGDS
GPX1	HPGDS
GSTP1	TRAF2
NQO1	GCLC
MGST1	HPGDS
HPGDS	GSTT2B
ALDH3A1	ADH1A
GSTM1	GSTT2B
CYP3A4	HPGDS
GSTA1	GSTT2B
CYP1A2	GSTM1
GSTO2	GSTA1
NQO1	TP53
GSTO1	GSTA1
GPX4	PRDX6
GPX1	GSTP1
GSTO2	GSTT2B
MGST2	HPGDS
MGST3	HPGDS
GSTO1	GSR
GSTP1	MAPK8
CYP1A1	GSTA1
CYP2B6	GSTM1
CYP1B1	GSTA1
CYP1B1	HPGDS
GPX2	HPGDS
GSTO2	GSR
GSTP1	CYP1A2
GPX8	GSR
GPX3	HPGDS
GSTM1	CYP3A5
CYP3A4	GSTM1
GSTP1	CYP3A4
GPX7	GSTM1
GSTM1	CYP2A6
GSTP1	CYP2B6
EPHX1	GSTO1
GSTM1	CYP2C9
CYP2C8	CYP2C9
CYP3A4	GSTA1
GSTP1	GSS
CYP2C19	GSTM1
GSTO1	MGST3
GSTP1	CYP3A5
CYP3A4	CYP2C18
CYP1B1	CYP1A2
GPX4	HPGDS
CYP1A2	GSTA1
GSTP1	CYP2C9
GSTM1	GSR
GPX1	GSTA1
GSTP1	GSR
GPX2	GSTM1
MGST1	GSTA1
ALDH3A1	ADH5
HPGDS	CYP2C9
GPX7	HPGDS
CYP2A6	HPGDS
EPHX1	GSTA1
GPX8	HPGDS
GSTP1	GPX2
CYP1A1	CYP1A2
GPX2	GSTA1
CYP2E1	GSTA1
GSTP1	MGST1
GSTA1	CYP2B6
MGST1	GSTM1
MGST1	GSTT2B
GSTP1	CYP2A6
GGT1	GSTP1
GPX8	GSTM1
ALDH3A1	GSTA1
GSTA1	GSR
GSTP1	CYP2C19
GPX3	GSTM1
GSTA1	GSS
CYP2C19	HPGDS
GSTA1	CYP3A5
NQO1	HPGDS
GSTA1	CYP2C9
CYP2C8	CYP3A5
GPX4	GSTM1
HPGDS	CYP2C18
MGST3	GSTT2B
GSTP1	GPX3
CYP2C18	CYP3A5
CYP2C19	GSTA1
MGST1	GSR
GSTP1	RASSF1
RASSF1	TP53
EPHX1	GSTT2B
GSTO1	GPX4
ADH1C	GSTM1
GPX4	GSTA1
CYP1A1	GSTT2B
GSTP1	GSTZ1
GSTT2B	GSR
MGST2	GSTO2
MGST2	GSTP1
EPHX1	MGST1
GSTM1	ADH1B
CYP2A13	HPGDS
GSTM1	GSS
GSTP1	CYP2C8
HPGDS	CYP3A5
GPX1	MGST1
MGST3	GSTM1
CYP2C8	GSTM1
MGST2	GSTT2B
ALDH3A1	HPGDS
MGST2	GSTO1
GPX1	GSTO1
GSTP1	GPX4
GSTP1	GPX7
GPX3	GSTA1
GSTP1	ADH1A
CYP2A13	GSTM1
MAPK8	HPGDS
GSTA1	CYP2A6
CYP2C8	HPGDS
MGST1	GSTO1
EPHX1	GSTO2
GSTO1	GSS
GGT1	GSTM1
GPX8	GSTA1
CYP1B1	GSTT2B
GSTP1	MGST3
MGST3	GSTA1
HPGDS	GSTZ1
GPX7	GSTA1
GPX1	GSTT2B
GSTO1	GPX7
GPX2	GSTO1
GSTO2	GSS
GPX7	GSTO2
GSTT2B	GSS
GPX1	MGST3
ADH5	HPGDS
GPX1	GCLC
CYP2F1	GSTM1
GPX3	GSTO1
GPX3	GSTT2B
CYP2F1	HPGDS
CYP2E1	GSTT2B
GSTA1	GSTM1
ADH1C	GSTA1
CYP1A1	TP53
GPX4	GCLC
EPHX1	MGST3
HPGDS	ADH1A
MGST2	ALDH3A1
CYP1A1	NQO1
MGST3	GPX4
GSTP1	CYP2F1
MGST1	GPX3
CYP1A2	GSTT2B
GSTP1	HPGDS
PRDX6	GSR
GPX3	GSTO2
GSTP1	GCLC
GSTT2B	GSTZ1
GSTM1	ADH5
GSTA1	CYP2C18
MGST2	EPHX1
ALDH3A1	GSTM1
GPX1	GGT1
GSTP1	KRT83
GSTM1	CYP2C18
GPX7	GSTT2B
CYP1B1	MGST1
GSTP1	ADH1B
NQO1	GSTM1
GSTM1	HPGDS
ADH1C	GSTP1
ALDH3A1	GSTP1
GSTP1	TP53
GSTP1	CYP2A13
CYP2C8	GSTA1
MGST3	GSR
MGST1	CYP1A1
GSTP1	MGMT
MGST2	GSTM1
GSTM1	ADH1A
GPX8	GSTO1
GSTO2	CYP1A2
GPX4	GSTT2B
CYP1A2	CYP2C18
CYP1B1	GSTO1
MGST2	GSTA1
GSTA1	CYP2A13
CYP2E1	MGST1
ADH1B	HPGDS
MGST3	GPX7
MGST2	GSR
ADH1C	GSTO2
GSTA1	CYP2F1
GSTA1	HPGDS
GPX8	GSTO2
GPX8	MGST3
GPX8	GSTP1
ADH1B	GSTT2B
ADH1C	GSTT2B
MGST3	GSTO2
GGT1	GPX7
GGT1	GPX3
CYP2E1	GSTO1
GSTP1	JUN
GSTP1	GSTA1
MGST3	GSS
GPX8	MGST1
MGST2	MGST3
GSTO2	CYP2F1
MGST1	GPX4
GSTP1	NQO1
CYP2E1	JUN
GSTO1	CYP1A2
GSTO2	CYP2A6
ADH1C	GSTO1
GSTP1	CYP2C18
GPX1	GSTO2
GPX2	MGST3
CYP2E1	GSTO2
GSTP1	GSTM1
GSTA1	ADH1A
GSTO1	ADH5
CYP2F1	GSTT2B
GSTP1	ADH5
MGST2	ADH5
GPX8	GGT1
MGST1	GPX2
NQO1	GSR
GPX3	MGST3
GSTA1	ADH1B
MGST1	GSS
ADH1C	HPGDS
MGST1	CYP2F1
GGT1	GPX2
GPX2	GSTT2B
MGST2	GPX7
MGST2	GPX2
MGST1	CYP3A4
CYP1A1	GSTO1
GPX2	GSTO2
CYP1B1	GSTO2
MGST1	CYP1A2
GGT1	GSTT2B
GPX2	GCLC
CYP2B6	GSTT2B
CYP1B1	NQO1
CYP2A6	GSTT2B
GSTT2B	CYP2C9
ALDH3A1	CYP1A1
GSTO2	CYP3A5
GSTT2B	CYP3A5
CYP2E1	MAPK8
MGST1	GPX7
ALDH3A1	GSTO2
GSTM1	GSTZ1
CYP2C19	GSTT2B
MGST2	CYP2B6
ALDH3A1	GSTT2B
ALDH3A1	GSTO1
MGST1	CYP2C19
GPX8	GSTT2B
MGST3	CYP2B6
CYP1A1	GSTO2
MGST1	CYP2B6
GSTO2	CYP2B6
MGST1	GSTO2
MGST2	GSS
CYP2E1	MGST3
GSTA1	NQO1
MGST1	ADH5
CYP2C8	GSTO2
GSTT2B	ADH1A
CYP3A4	GSTT2B
MGST2	CYP1B1
GSTO1	CYP2B6
MGST2	ADH1A
GGT1	GSTA1
GSTO2	ADH1A
HPGDS	GCLC
MGST2	CYP2F1
MGST2	CYP1A1
GSTO1	CYP3A4
GPX1	PRDX6
CYP2C8	MGST3
MGST3	ADH5
EPHX1	NQO1
CYP1A1	MGST3
GSTA1	ADH5
ALDH3A1	MGST1
GSTO1	CYP2A6
GGT1	MGST3
MGST3	CYP2A6
GGT1	GSTO1
GSTO1	CYP3A5
GPX1	NQO1
GGT1	GSTO2
GPX2	NQO1
GGT1	MGST1
MGST3	CYP2F1
MGST3	CYP2C18
MGST3	CYP2A13
ADH1C	MGST3
CYP2C19	MGST3
MGST3	CYP2C9
MGST3	CYP3A4
MGST2	CYP3A5
CYP2C8	GSTO1
GSTO2	CYP3A4
CYP2C19	GSTO1
ADH5	GSTT2B
GSTO2	ADH1B
MGST1	CYP2A6
HPGDS	TP53
GPX3	PRDX6
CYP1B1	ALDH3A1
GSTO1	CYP2C9
GSTO2	CYP2A13
MGST2	GPX3
MGST1	ADH1A
GPX1	CYP2C8
MGST2	ADH1C
GSTO1	ADH1A
MGST3	CYP1A2
MGST2	CYP2C18
CYP2C8	GSTT2B
GSTO1	GSTO2
GSTO1	CYP2A13
MGST2	CYP2A6
GSTO2	CYP2C9
CYP1B1	MGST3
MGST2	GPX1
ADH1C	MGST1
GPX3	CYP2C8
ALDH3A1	MGST3
MGST1	ADH1B
CYP2C19	GSTO2
CYP2A13	GSTT2B
MGST2	GPX4
GSTO1	ADH1B
MGST3	ADH1A
MGST2	CYP1A2
GSTO1	CYP2C18
GSTO1	CYP2F1
MGST2	CYP2C8
GSTO2	ADH5
MGST2	GPX8
GSTO2	CYP2C18
GSTT2B	CYP2C18
MGST1	CYP3A5
GPX2	CYP2C8
GPX8	CYP2C8
CYP2C8	GPX7
JUN	TRAF2
MGST2	CYP2C19
MGST2	CYP2C9
MGST1	CYP2A13
MGST1	CYP2C9
MGST2	CYP3A4
MGST3	CYP3A5
MGST2	CYP2A13
MGST2	ADH1B
MGST2	GGT1
MGST2	CYP2E1
MGST1	CYP2C18
MGST3	ADH1B
MGST1	CYP2C8
GPX2	PRDX6
CYP2E1	NQO1
GPX4	NQO1
ALDH3A1	NQO1
GSTO1	PRDX6
GSTA1	GCLC
PRDX6	HPGDS
GPX7	NQO1
GPX8	NQO1
CYP2B6	NQO1
JUN	HPGDS
GSTM1	GCLC
CYP2C18	CYP2C9
GPX7	PRDX6
ADH5	GSR
CYP1A2	NQO1
GGT1	TP53
GSTM1	TP53
MGST1	GSTZ1
GPX7	GCLC
CYP2B6	GSR
CYP2E1	GSR
ALDH3A1	GPX2
MGST3	GSTZ1
GPX3	GCLC
MAPK8	NQO1
CYP2B6	GSS
PRDX6	GSTZ1
GPX1	TP53
GSTO1	GCLC
