# Supplementary material for: Functional drug–target–disease network analysis of gene–phenotype connectivity for curcumin in hepatocellular carcinoma
Source: PeerJ. 2021 Oct 26;9:e12339. doi: 10.7717/peerj.12339 (PMC8555505; doi:10.7717/peerj.12339)
Supplement: Supplemental Information 1 — Table S1: Direct protein targets and indirect protein targets of curcumin. Table S2: PPI pairs in the network of curcumin-mediated proteins. Table S3: Node degrees of 204 curcumin-mediated proteins. Table S4: All Enrichment KEGG pathways. Table S5: 505 genes associated with HCC. [file peerj-09-12339-s001.zip › Supplemental Table S1-5/Supplemental Table S3.xlsx]

## Sheet: Sheet1
SUID	Degree unDir	name	selected	shared name
82	75	EP300	TRUE	EP300
76	72	CREBBP	TRUE	CREBBP
102	68	RXRA	TRUE	RXRA
117	60	NCOR1	TRUE	NCOR1
1298	58	CYP2E1	FALSE	CYP2E1
1290	54	CYP1A1	FALSE	CYP1A1
89	53	NCOR2	TRUE	NCOR2
78	52	NCOA1	TRUE	NCOA1
1275	51	CYP3A4	FALSE	CYP3A4
72	50	PPARG	TRUE	PPARG
80	50	NCOA3	TRUE	NCOA3
829	50	VDR	FALSE	VDR
1277	50	CBR1	FALSE	CBR1
1704	50	GSTP1	FALSE	GSTP1
97	49	NCOA2	TRUE	NCOA2
85	48	MED1	TRUE	MED1
1292	48	CYP2A6	FALSE	CYP2A6
1301	45	CYP2A13	FALSE	CYP2A13
1696	45	HPGDS	FALSE	HPGDS
75	43	TP53	FALSE	TP53
1710	43	GSTM1	FALSE	GSTM1
1808	41	GSTA1	FALSE	GSTA1
1758	40	MGST1	FALSE	MGST1
1759	40	MGST3	FALSE	MGST3
1780	40	GSTT2B	FALSE	GSTT2B
1824	40	GSTO1	FALSE	GSTO1
90	39	HDAC3	TRUE	HDAC3
1756	39	GSTO2	FALSE	GSTO2
1763	39	MGST2	FALSE	MGST2
174	36	CEBPA	TRUE	CEBPA
1296	36	CBR3	FALSE	CBR3
73	35	PPARGC1A	TRUE	PPARGC1A
94	35	JUN	FALSE	JUN
1233	33	AKR1C3	FALSE	AKR1C3
152	32	CEBPB	TRUE	CEBPB
169	32	RXRG	FALSE	RXRG
1232	31	AKR1C1	FALSE	AKR1C1
137	30	LEP	TRUE	LEP
157	30	LPL	TRUE	LPL
177	30	RXRB	FALSE	RXRB
84	29	MED24	TRUE	MED24
87	29	MED14	TRUE	MED14
105	29	UBE2I	FALSE	UBE2I
121	28	ADIPOQ	TRUE	ADIPOQ
196	28	SLC2A4	TRUE	SLC2A4
134	27	FABP4	TRUE	FABP4
277	27	FAM120B	TRUE	FAM120B
290	27	HELZ2	TRUE	HELZ2
1260	27	AKR1C2	FALSE	AKR1C2
1294	27	CYP2D6	FALSE	CYP2D6
95	25	FOS	FALSE	FOS
110	25	HDAC1	FALSE	HDAC1
113	25	SIRT1	FALSE	SIRT1
1305	25	AKR1C4	FALSE	AKR1C4
1671	25	EPHX1	FALSE	EPHX1
205	24	INS	FALSE	INS
1667	24	GSR	FALSE	GSR
1700	24	CYP2B6	FALSE	CYP2B6
1707	24	CYP1A2	FALSE	CYP1A2
1728	24	CYP2C8	FALSE	CYP2C8
92	23	RELA	FALSE	RELA
172	23	PLIN1	TRUE	PLIN1
142	22	TNF	FALSE	TNF
265	22	PCK1	TRUE	PCK1
158	21	ANGPTL4	TRUE	ANGPTL4
252	21	CD36	TRUE	CD36
1689	21	CYP2C9	FALSE	CYP2C9
1734	21	CYP3A5	FALSE	CYP3A5
760	20	SMARCA4	FALSE	SMARCA4
1674	20	GSS	FALSE	GSS
1719	20	GGT1	FALSE	GGT1
1840	20	NQO1	FALSE	NQO1
797	19	SMAD3	FALSE	SMAD3
1221	19	UGT1A3	FALSE	UGT1A3
1222	19	UGT1A4	FALSE	UGT1A4
1224	19	UGT1A9	FALSE	UGT1A9
1226	19	UGT1A6	FALSE	UGT1A6
1229	19	UGT1A1	FALSE	UGT1A1
1230	19	UGT1A8	FALSE	UGT1A8
1235	19	UGT1A10	FALSE	UGT1A10
1239	19	UGT1A7	FALSE	UGT1A7
1725	19	ALDH3A1	FALSE	ALDH3A1
225	18	CEBPD	FALSE	CEBPD
769	18	ARID1A	FALSE	ARID1A
1168	18	ABCC5	FALSE	ABCC5
1666	18	GPX1	FALSE	GPX1
1669	18	GPX2	FALSE	GPX2
1688	18	CYP2C19	FALSE	CYP2C19
115	17	EGR1	FALSE	EGR1
767	17	SMARCC1	FALSE	SMARCC1
773	17	SMARCC2	FALSE	SMARCC2
779	17	RARA	FALSE	RARA
874	17	GTF2B	FALSE	GTF2B
1388	17	DECR1	FALSE	DECR1
1681	17	GPX7	FALSE	GPX7
111	16	EZH2	FALSE	EZH2
129	16	NFKB1	FALSE	NFKB1
1676	16	GPX4	FALSE	GPX4
1679	16	GPX3	FALSE	GPX3
1698	16	CYP1B1	FALSE	CYP1B1
1722	16	CYP2C18	FALSE	CYP2C18
131	15	ATF2	FALSE	ATF2
761	15	SMARCE1	FALSE	SMARCE1
771	15	SMARCD1	FALSE	SMARCD1
796	15	SMAD4	FALSE	SMAD4
801	15	RARG	FALSE	RARG
877	15	PTH	FALSE	PTH
1742	15	GPX8	FALSE	GPX8
161	14	RB1	FALSE	RB1
789	14	RARB	FALSE	RARB
813	14	BAZ1B	FALSE	BAZ1B
821	14	TOP2B	FALSE	TOP2B
933	14	CYP24A1	FALSE	CYP24A1
1281	14	UGT2B7	FALSE	UGT2B7
1369	14	UGT2B10	FALSE	UGT2B10
1397	14	UGT2B15	FALSE	UGT2B15
1402	14	UGT2A3	FALSE	UGT2A3
1406	14	UGT2B11	FALSE	UGT2B11
1673	14	GCLC	FALSE	GCLC
1683	14	ADH1B	FALSE	ADH1B
1684	14	ADH1A	FALSE	ADH1A
1693	14	ADH1C	FALSE	ADH1C
765	13	FGF23	FALSE	FGF23
826	13	SUPT16H	FALSE	SUPT16H
952	13	CHAF1A	FALSE	CHAF1A
1415	13	UGT2B17	FALSE	UGT2B17
1475	13	UGT2A2	FALSE	UGT2A2
1716	13	ADH5	FALSE	ADH5
776	12	ACTL6A	FALSE	ACTL6A
928	12	CYP27B1	FALSE	CYP27B1
1286	12	AKR1B1	FALSE	AKR1B1
1374	12	UGT1A5	FALSE	UGT1A5
1391	12	UGT2B4	FALSE	UGT2B4
1441	12	UGT2B28	FALSE	UGT2B28
1472	12	ENSG00000270386	FALSE	ENSG00000270386
194	11	KLF5	FALSE	KLF5
846	11	RUNX2	FALSE	RUNX2
1705	11	PRDX6	FALSE	PRDX6
1747	11	CYP2F1	FALSE	CYP2F1
317	10	TGFB1	FALSE	TGFB1
1172	10	MRPS7	FALSE	MRPS7
1787	10	GGH	FALSE	GGH
1263	9	SPR	FALSE	SPR
1273	9	DHFR	FALSE	DHFR
106	8	PIAS1	FALSE	PIAS1
146	8	NFATC1	FALSE	NFATC1
764	8	KL	FALSE	KL
872	8	BGLAP	FALSE	BGLAP
912	8	CASR	FALSE	CASR
1021	8	GC	FALSE	GC
1040	8	TRPV6	FALSE	TRPV6
1164	8	SLC22A7	FALSE	SLC22A7
1262	8	PTS	FALSE	PTS
1265	8	GCH1	FALSE	GCH1
1804	8	GSTZ1	FALSE	GSTZ1
932	7	CYP2R1	FALSE	CYP2R1
1064	7	NBL1	FALSE	NBL1
1165	7	SLC22A8	FALSE	SLC22A8
1445	7	AKR7A2	FALSE	AKR7A2
1662	7	MAPK8	FALSE	MAPK8
301	6	SREBF2	FALSE	SREBF2
757	6	SUMO2	FALSE	SUMO2
805	6	TCF3	FALSE	TCF3
810	6	FOXO3	FALSE	FOXO3
1050	6	COL1A1	FALSE	COL1A1
1079	6	CYP27A1	FALSE	CYP27A1
1307	6	DHFRL1	FALSE	DHFRL1
375	5	PAX8	FALSE	PAX8
803	5	PIAS4	FALSE	PIAS4
1039	5	S100G	FALSE	S100G
1155	5	ABCE1	FALSE	ABCE1
1157	5	ABCF2	FALSE	ABCF2
1170	5	SLCO1B1	FALSE	SLCO1B1
1182	5	ABCF3	FALSE	ABCF3
1268	5	PTGES3	FALSE	PTGES3
1269	5	PTGES2	FALSE	PTGES2
1271	5	PTGES	FALSE	PTGES
1340	5	MCEE	FALSE	MCEE
1069	4	CDX2	FALSE	CDX2
1154	4	ABCF1	FALSE	ABCF1
1159	4	SLC28A1	FALSE	SLC28A1
1160	4	SLC29A1	FALSE	SLC29A1
1167	4	ABCG4	FALSE	ABCG4
1177	4	SLCO1A2	FALSE	SLCO1A2
1179	4	SLCO2B1	FALSE	SLCO2B1
1444	4	AKR1A1	FALSE	AKR1A1
335	3	HSD11B1	FALSE	HSD11B1
1162	3	SLC28A3	FALSE	SLC28A3
1354	3	DYNC1LI1	FALSE	DYNC1LI1
1686	3	TRAF2	FALSE	TRAF2
1817	3	RASSF1	FALSE	RASSF1
1818	3	MGMT	FALSE	MGMT
1087	2	ZNF410	FALSE	ZNF410
1188	2	ST5	FALSE	ST5
1189	2	ALDH9A1	FALSE	ALDH9A1
1434	2	CBR4	FALSE	CBR4
1535	2	SETD4	FALSE	SETD4
1192	1	ABCG1	FALSE	ABCG1
1216	1	NUPL1	FALSE	NUPL1
1640	1	SAMD7	FALSE	SAMD7
1647	1	CCDC134	FALSE	CCDC134
1650	1	CNR1	FALSE	CNR1
1652	1	ADPGK	FALSE	ADPGK
2004	1	KRT83	FALSE	KRT83
