# Supplementary material for: Functional drug–target–disease network analysis of gene–phenotype connectivity for curcumin in hepatocellular carcinoma
Source: PeerJ. 2021 Oct 26;9:e12339. doi: 10.7717/peerj.12339 (PMC8555505; doi:10.7717/peerj.12339)
Supplement: Supplemental Information 1 — Table S1: Direct protein targets and indirect protein targets of curcumin. Table S2: PPI pairs in the network of curcumin-mediated proteins. Table S3: Node degrees of 204 curcumin-mediated proteins. Table S4: All Enrichment KEGG pathways. Table S5: 505 genes associated with HCC. [file peerj-09-12339-s001.zip › Supplemental Table S1-5/Supplemental Table S4.xlsx]

## Sheet: Sheet1
#term ID	term description	observed gene count	background gene count	false discovery rate	matching proteins in your network (IDs)	matching proteins in your network (labels)	#term ID	term description	observed gene count	background gene count	false discovery rate	matching proteins in your network (IDs)	matching proteins in your network (labels)
hsa00980	Metabolism of xenobiotics by cytochrome P450	52	70	5.68e-70	ENSP00000209668,ENSP00000222982,ENSP00000235835,ENSP00000251566,ENSP00000260682,ENSP00000265403,ENSP00000290349,ENSP00000290354,ENSP00000290765,ENSP00000295256,ENSP00000296412,ENSP00000301141,ENSP00000303174,ENSP00000304811,ENSP00000304845,ENSP00000305221,ENSP00000306606,ENSP00000311469,ENSP00000320401,ENSP00000324648,ENSP00000332679,ENSP00000333534,ENSP00000334276,ENSP00000335620,ENSP00000337915…	ADH1A,ADH1B,ADH1C,ADH5,AKR1C1,AKR7A2,ALDH3A1,CBR1,CBR3,CYP1A1,CYP1A2,CYP1B1,CYP2A13,CYP2A6,CYP2B6,CYP2C9,CYP2D6,CYP2E1,CYP2F1,CYP3A4,CYP3A5,ENSG00000270386,EPHX1,GSTA1,GSTM1,GSTO1,GSTO2,GSTP1,GSTT2B,HPGDS,HSD11B1,MGST1,MGST2,MGST3,UGT1A1,UGT1A10,UGT1A3,UGT1A4,UGT1A5,UGT1A6,UGT1A7,UGT1A8,UGT1A9,UGT2A2,UGT2A3,UGT2B10,UGT2B11,UGT2B15,UGT2B17,UGT2B28,UGT2B4,UGT2B7	hsa00980	Metabolism of xenobiotics by cytochrome P450	52	70	5.68e-70	ENSP00000209668,ENSP00000222982,ENSP00000235835,ENSP00000251566,ENSP00000260682,ENSP00000265403,ENSP00000290349,ENSP00000290354,ENSP00000290765,ENSP00000295256,ENSP00000296412,ENSP00000301141,ENSP00000303174,ENSP00000304811,ENSP00000304845,ENSP00000305221,ENSP00000306606,ENSP00000311469,ENSP00000320401,ENSP00000324648,ENSP00000332679,ENSP00000333534,ENSP00000334276,ENSP00000335620,ENSP00000337915…	ADH1A,ADH1B,ADH1C,ADH5,AKR1C1,AKR7A2,ALDH3A1,CBR1,CBR3,CYP1A1,CYP1A2,CYP1B1,CYP2A13,CYP2A6,CYP2B6,CYP2C9,CYP2D6,CYP2E1,CYP2F1,CYP3A4,CYP3A5,ENSG00000270386,EPHX1,GSTA1,GSTM1,GSTO1,GSTO2,GSTP1,GSTT2B,HPGDS,HSD11B1,MGST1,MGST2,MGST3,UGT1A1,UGT1A10,UGT1A3,UGT1A4,UGT1A5,UGT1A6,UGT1A7,UGT1A8,UGT1A9,UGT2A2,UGT2A3,UGT2B10,UGT2B11,UGT2B15,UGT2B17,UGT2B28,UGT2B4,UGT2B7
hsa05204	Chemical carcinogenesis	50	76	1.8e-65	ENSP00000209668,ENSP00000222982,ENSP00000251566,ENSP00000260682,ENSP00000265403,ENSP00000285979,ENSP00000290349,ENSP00000290765,ENSP00000295256,ENSP00000296412,ENSP00000301141,ENSP00000303174,ENSP00000304811,ENSP00000304845,ENSP00000305221,ENSP00000306606,ENSP00000311469,ENSP00000320401,ENSP00000332679,ENSP00000334276,ENSP00000335620,ENSP00000337915,ENSP00000341045,ENSP00000342007,ENSP00000343838…	ADH1A,ADH1B,ADH1C,ADH5,AKR1C2,ALDH3A1,CBR1,CYP1A1,CYP1A2,CYP1B1,CYP2A13,CYP2A6,CYP2C18,CYP2C19,CYP2C8,CYP2C9,CYP2E1,CYP3A4,CYP3A5,ENSG00000270386,EPHX1,GSTA1,GSTM1,GSTO1,GSTO2,GSTP1,GSTT2B,HPGDS,HSD11B1,MGST1,MGST2,MGST3,UGT1A1,UGT1A10,UGT1A3,UGT1A4,UGT1A5,UGT1A6,UGT1A7,UGT1A8,UGT1A9,UGT2A2,UGT2A3,UGT2B10,UGT2B11,UGT2B15,UGT2B17,UGT2B28,UGT2B4,UGT2B7	hsa05204	Chemical carcinogenesis	50	76	1.8e-65	ENSP00000209668,ENSP00000222982,ENSP00000251566,ENSP00000260682,ENSP00000265403,ENSP00000285979,ENSP00000290349,ENSP00000290765,ENSP00000295256,ENSP00000296412,ENSP00000301141,ENSP00000303174,ENSP00000304811,ENSP00000304845,ENSP00000305221,ENSP00000306606,ENSP00000311469,ENSP00000320401,ENSP00000332679,ENSP00000334276,ENSP00000335620,ENSP00000337915,ENSP00000341045,ENSP00000342007,ENSP00000343838…	ADH1A,ADH1B,ADH1C,ADH5,AKR1C2,ALDH3A1,CBR1,CYP1A1,CYP1A2,CYP1B1,CYP2A13,CYP2A6,CYP2C18,CYP2C19,CYP2C8,CYP2C9,CYP2E1,CYP3A4,CYP3A5,ENSG00000270386,EPHX1,GSTA1,GSTM1,GSTO1,GSTO2,GSTP1,GSTT2B,HPGDS,HSD11B1,MGST1,MGST2,MGST3,UGT1A1,UGT1A10,UGT1A3,UGT1A4,UGT1A5,UGT1A6,UGT1A7,UGT1A8,UGT1A9,UGT2A2,UGT2A3,UGT2B10,UGT2B11,UGT2B15,UGT2B17,UGT2B28,UGT2B4,UGT2B7
hsa00982	Drug metabolism - cytochrome P450	44	66	1.3e-57	ENSP00000209668,ENSP00000222982,ENSP00000251566,ENSP00000260682,ENSP00000265403,ENSP00000290765,ENSP00000295256,ENSP00000296412,ENSP00000301141,ENSP00000303174,ENSP00000304811,ENSP00000304845,ENSP00000305221,ENSP00000306606,ENSP00000311469,ENSP00000320401,ENSP00000324648,ENSP00000334276,ENSP00000335620,ENSP00000337915,ENSP00000341045,ENSP00000342007,ENSP00000343838,ENSP00000345023,ENSP00000346768…	ADH1A,ADH1B,ADH1C,ADH5,ALDH3A1,CYP1A2,CYP2A6,CYP2B6,CYP2C19,CYP2C8,CYP2C9,CYP2D6,CYP2E1,CYP3A4,CYP3A5,ENSG00000270386,GSTA1,GSTM1,GSTO1,GSTO2,GSTP1,GSTT2B,HPGDS,MGST1,MGST2,MGST3,UGT1A1,UGT1A10,UGT1A3,UGT1A4,UGT1A5,UGT1A6,UGT1A7,UGT1A8,UGT1A9,UGT2A2,UGT2A3,UGT2B10,UGT2B11,UGT2B15,UGT2B17,UGT2B28,UGT2B4,UGT2B7	hsa00982	Drug metabolism - cytochrome P450	44	66	1.3e-57	ENSP00000209668,ENSP00000222982,ENSP00000251566,ENSP00000260682,ENSP00000265403,ENSP00000290765,ENSP00000295256,ENSP00000296412,ENSP00000301141,ENSP00000303174,ENSP00000304811,ENSP00000304845,ENSP00000305221,ENSP00000306606,ENSP00000311469,ENSP00000320401,ENSP00000324648,ENSP00000334276,ENSP00000335620,ENSP00000337915,ENSP00000341045,ENSP00000342007,ENSP00000343838,ENSP00000345023,ENSP00000346768…	ADH1A,ADH1B,ADH1C,ADH5,ALDH3A1,CYP1A2,CYP2A6,CYP2B6,CYP2C19,CYP2C8,CYP2C9,CYP2D6,CYP2E1,CYP3A4,CYP3A5,ENSG00000270386,GSTA1,GSTM1,GSTO1,GSTO2,GSTP1,GSTT2B,HPGDS,MGST1,MGST2,MGST3,UGT1A1,UGT1A10,UGT1A3,UGT1A4,UGT1A5,UGT1A6,UGT1A7,UGT1A8,UGT1A9,UGT2A2,UGT2A3,UGT2B10,UGT2B11,UGT2B15,UGT2B17,UGT2B28,UGT2B4,UGT2B7
hsa00830	Retinol metabolism	32	62	8.99e-39	ENSP00000209668,ENSP00000222982,ENSP00000251566,ENSP00000260682,ENSP00000265403,ENSP00000285979,ENSP00000296412,ENSP00000301141,ENSP00000303174,ENSP00000304811,ENSP00000304845,ENSP00000305221,ENSP00000306606,ENSP00000320401,ENSP00000324648,ENSP00000334276,ENSP00000337915,ENSP00000341045,ENSP00000342007,ENSP00000343838,ENSP00000346768,ENSP00000360317,ENSP00000362508,ENSP00000362513,ENSP00000362525…	ADH1A,ADH1B,ADH1C,ADH5,CYP1A1,CYP1A2,CYP2A6,CYP2B6,CYP2C18,CYP2C8,CYP2C9,CYP3A4,CYP3A5,ENSG00000270386,UGT1A1,UGT1A10,UGT1A3,UGT1A4,UGT1A5,UGT1A6,UGT1A7,UGT1A8,UGT1A9,UGT2A2,UGT2A3,UGT2B10,UGT2B11,UGT2B15,UGT2B17,UGT2B28,UGT2B4,UGT2B7	hsa00830	Retinol metabolism	32	62	8.99e-39	ENSP00000209668,ENSP00000222982,ENSP00000251566,ENSP00000260682,ENSP00000265403,ENSP00000285979,ENSP00000296412,ENSP00000301141,ENSP00000303174,ENSP00000304811,ENSP00000304845,ENSP00000305221,ENSP00000306606,ENSP00000320401,ENSP00000324648,ENSP00000334276,ENSP00000337915,ENSP00000341045,ENSP00000342007,ENSP00000343838,ENSP00000346768,ENSP00000360317,ENSP00000362508,ENSP00000362513,ENSP00000362525…	ADH1A,ADH1B,ADH1C,ADH5,CYP1A1,CYP1A2,CYP2A6,CYP2B6,CYP2C18,CYP2C8,CYP2C9,CYP3A4,CYP3A5,ENSG00000270386,UGT1A1,UGT1A10,UGT1A3,UGT1A4,UGT1A5,UGT1A6,UGT1A7,UGT1A8,UGT1A9,UGT2A2,UGT2A3,UGT2B10,UGT2B11,UGT2B15,UGT2B17,UGT2B28,UGT2B4,UGT2B7
hsa00140	Steroid hormone biosynthesis	30	58	2.17e-36	ENSP00000222982,ENSP00000251566,ENSP00000265403,ENSP00000303174,ENSP00000304811,ENSP00000304845,ENSP00000305221,ENSP00000320401,ENSP00000334276,ENSP00000337915,ENSP00000341045,ENSP00000342007,ENSP00000343838,ENSP00000346768,ENSP00000355995,ENSP00000362508,ENSP00000362513,ENSP00000362525,ENSP00000362549,ENSP00000369050,ENSP00000369814,ENSP00000369927,ENSP00000370129,ENSP00000370254,ENSP00000387683…	AKR1C1,AKR1C2,AKR1C3,AKR1C4,CYP1A1,CYP1A2,CYP1B1,CYP2E1,CYP3A4,CYP3A5,ENSG00000270386,HSD11B1,UGT1A1,UGT1A10,UGT1A3,UGT1A4,UGT1A5,UGT1A6,UGT1A7,UGT1A8,UGT1A9,UGT2A2,UGT2A3,UGT2B10,UGT2B11,UGT2B15,UGT2B17,UGT2B28,UGT2B4,UGT2B7	hsa00140	Steroid hormone biosynthesis	30	58	2.17e-36	ENSP00000222982,ENSP00000251566,ENSP00000265403,ENSP00000303174,ENSP00000304811,ENSP00000304845,ENSP00000305221,ENSP00000320401,ENSP00000334276,ENSP00000337915,ENSP00000341045,ENSP00000342007,ENSP00000343838,ENSP00000346768,ENSP00000355995,ENSP00000362508,ENSP00000362513,ENSP00000362525,ENSP00000362549,ENSP00000369050,ENSP00000369814,ENSP00000369927,ENSP00000370129,ENSP00000370254,ENSP00000387683…	AKR1C1,AKR1C2,AKR1C3,AKR1C4,CYP1A1,CYP1A2,CYP1B1,CYP2E1,CYP3A4,CYP3A5,ENSG00000270386,HSD11B1,UGT1A1,UGT1A10,UGT1A3,UGT1A4,UGT1A5,UGT1A6,UGT1A7,UGT1A8,UGT1A9,UGT2A2,UGT2A3,UGT2B10,UGT2B11,UGT2B15,UGT2B17,UGT2B28,UGT2B4,UGT2B7
hsa00983	Drug metabolism - other enzymes	31	76	3.65e-35	ENSP00000251566,ENSP00000265403,ENSP00000290765,ENSP00000301141,ENSP00000303174,ENSP00000304811,ENSP00000304845,ENSP00000305221,ENSP00000311469,ENSP00000320401,ENSP00000334276,ENSP00000335620,ENSP00000337915,ENSP00000341045,ENSP00000343838,ENSP00000345023,ENSP00000346768,ENSP00000356864,ENSP00000358727,ENSP00000362508,ENSP00000362513,ENSP00000362525,ENSP00000362549,ENSP00000379512,ENSP00000381607…	CYP2A6,CYP2E1,CYP3A4,ENSG00000270386,GSTA1,GSTM1,GSTO1,GSTO2,GSTP1,GSTT2B,MGST1,MGST2,MGST3,UGT1A1,UGT1A10,UGT1A3,UGT1A4,UGT1A5,UGT1A6,UGT1A7,UGT1A8,UGT1A9,UGT2A2,UGT2A3,UGT2B10,UGT2B11,UGT2B15,UGT2B17,UGT2B28,UGT2B4,UGT2B7	hsa00983	Drug metabolism - other enzymes	31	76	3.65e-35	ENSP00000251566,ENSP00000265403,ENSP00000290765,ENSP00000301141,ENSP00000303174,ENSP00000304811,ENSP00000304845,ENSP00000305221,ENSP00000311469,ENSP00000320401,ENSP00000334276,ENSP00000335620,ENSP00000337915,ENSP00000341045,ENSP00000343838,ENSP00000345023,ENSP00000346768,ENSP00000356864,ENSP00000358727,ENSP00000362508,ENSP00000362513,ENSP00000362525,ENSP00000362549,ENSP00000379512,ENSP00000381607…	CYP2A6,CYP2E1,CYP3A4,ENSG00000270386,GSTA1,GSTM1,GSTO1,GSTO2,GSTP1,GSTT2B,MGST1,MGST2,MGST3,UGT1A1,UGT1A10,UGT1A3,UGT1A4,UGT1A5,UGT1A6,UGT1A7,UGT1A8,UGT1A9,UGT2A2,UGT2A3,UGT2B10,UGT2B11,UGT2B15,UGT2B17,UGT2B28,UGT2B4,UGT2B7
hsa00040	Pentose and glucuronate interconversions	22	34	3.05e-28	ENSP00000251566,ENSP00000265403,ENSP00000285930,ENSP00000303174,ENSP00000304811,ENSP00000304845,ENSP00000305221,ENSP00000320401,ENSP00000334276,ENSP00000341045,ENSP00000343838,ENSP00000346768,ENSP00000361140,ENSP00000362508,ENSP00000362513,ENSP00000362525,ENSP00000362549,ENSP00000369442,ENSP00000387683,ENSP00000418532,ENSP00000425497,ENSP00000475028	AKR1A1,AKR1B1,ENSG00000270386,KL,UGT1A1,UGT1A10,UGT1A3,UGT1A4,UGT1A5,UGT1A6,UGT1A7,UGT1A8,UGT1A9,UGT2A2,UGT2A3,UGT2B10,UGT2B11,UGT2B15,UGT2B17,UGT2B28,UGT2B4,UGT2B7	hsa00040	Pentose and glucuronate interconversions	22	34	3.05e-28	ENSP00000251566,ENSP00000265403,ENSP00000285930,ENSP00000303174,ENSP00000304811,ENSP00000304845,ENSP00000305221,ENSP00000320401,ENSP00000334276,ENSP00000341045,ENSP00000343838,ENSP00000346768,ENSP00000361140,ENSP00000362508,ENSP00000362513,ENSP00000362525,ENSP00000362549,ENSP00000369442,ENSP00000387683,ENSP00000418532,ENSP00000425497,ENSP00000475028	AKR1A1,AKR1B1,ENSG00000270386,KL,UGT1A1,UGT1A10,UGT1A3,UGT1A4,UGT1A5,UGT1A6,UGT1A7,UGT1A8,UGT1A9,UGT2A2,UGT2A3,UGT2B10,UGT2B11,UGT2B15,UGT2B17,UGT2B28,UGT2B4,UGT2B7
hsa00053	Ascorbate and aldarate metabolism	20	27	1.5e-26	ENSP00000251566,ENSP00000265403,ENSP00000303174,ENSP00000304811,ENSP00000304845,ENSP00000305221,ENSP00000320401,ENSP00000334276,ENSP00000341045,ENSP00000343838,ENSP00000346768,ENSP00000346827,ENSP00000362508,ENSP00000362513,ENSP00000362525,ENSP00000362549,ENSP00000387683,ENSP00000418532,ENSP00000425497,ENSP00000475028	ALDH9A1,ENSG00000270386,UGT1A1,UGT1A10,UGT1A3,UGT1A4,UGT1A5,UGT1A6,UGT1A7,UGT1A8,UGT1A9,UGT2A2,UGT2A3,UGT2B10,UGT2B11,UGT2B15,UGT2B17,UGT2B28,UGT2B4,UGT2B7	hsa00053	Ascorbate and aldarate metabolism	20	27	1.5e-26	ENSP00000251566,ENSP00000265403,ENSP00000303174,ENSP00000304811,ENSP00000304845,ENSP00000305221,ENSP00000320401,ENSP00000334276,ENSP00000341045,ENSP00000343838,ENSP00000346768,ENSP00000346827,ENSP00000362508,ENSP00000362513,ENSP00000362525,ENSP00000362549,ENSP00000387683,ENSP00000418532,ENSP00000425497,ENSP00000475028	ALDH9A1,ENSG00000270386,UGT1A1,UGT1A10,UGT1A3,UGT1A4,UGT1A5,UGT1A6,UGT1A7,UGT1A8,UGT1A9,UGT2A2,UGT2A3,UGT2B10,UGT2B11,UGT2B15,UGT2B17,UGT2B28,UGT2B4,UGT2B7
hsa01100	Metabolic pathways	65	1250	3.44e-26	ENSP00000209668,ENSP00000216465,ENSP00000216862,ENSP00000216951,ENSP00000222982,ENSP00000228606,ENSP00000229416,ENSP00000234454,ENSP00000244217,ENSP00000251566,ENSP00000258415,ENSP00000260682,ENSP00000265403,ENSP00000280362,ENSP00000285930,ENSP00000285979,ENSP00000290349,ENSP00000290354,ENSP00000295256,ENSP00000296412,ENSP00000301141,ENSP00000303174,ENSP00000304811,ENSP00000304845,ENSP00000305221…	ADH1A,ADH1B,ADH1C,ADH5,ADPGK,AKR1A1,AKR1B1,AKR1C3,AKR1C4,ALDH3A1,ALDH9A1,CBR1,CBR3,CYP1A1,CYP1A2,CYP24A1,CYP27A1,CYP27B1,CYP2A6,CYP2B6,CYP2C18,CYP2C19,CYP2C8,CYP2C9,CYP2E1,CYP2R1,CYP3A4,CYP3A5,DHFR,DHFRL1,ENSG00000270386,GCH1,GCLC,GGT1,GSS,GSTZ1,HPGDS,HSD11B1,KL,MCEE,PCK1,PRDX6,PTGES,PTGES2,PTGES3,PTS,SPR,UGT1A1,UGT1A10,UGT1A3,UGT1A4,UGT1A5,UGT1A6,UGT1A7,UGT1A8,UGT1A9,UGT2A2,UGT2A3,UGT2B10,UGT2B1…	hsa01100	Metabolic pathways	65	1250	3.44e-26	ENSP00000209668,ENSP00000216465,ENSP00000216862,ENSP00000216951,ENSP00000222982,ENSP00000228606,ENSP00000229416,ENSP00000234454,ENSP00000244217,ENSP00000251566,ENSP00000258415,ENSP00000260682,ENSP00000265403,ENSP00000280362,ENSP00000285930,ENSP00000285979,ENSP00000290349,ENSP00000290354,ENSP00000295256,ENSP00000296412,ENSP00000301141,ENSP00000303174,ENSP00000304811,ENSP00000304845,ENSP00000305221…	ADH1A,ADH1B,ADH1C,ADH5,ADPGK,AKR1A1,AKR1B1,AKR1C3,AKR1C4,ALDH3A1,ALDH9A1,CBR1,CBR3,CYP1A1,CYP1A2,CYP24A1,CYP27A1,CYP27B1,CYP2A6,CYP2B6,CYP2C18,CYP2C19,CYP2C8,CYP2C9,CYP2E1,CYP2R1,CYP3A4,CYP3A5,DHFR,DHFRL1,ENSG00000270386,GCH1,GCLC,GGT1,GSS,GSTZ1,HPGDS,HSD11B1,KL,MCEE,PCK1,PRDX6,PTGES,PTGES2,PTGES3,PTS,SPR,UGT1A1,UGT1A10,UGT1A3,UGT1A4,UGT1A5,UGT1A6,UGT1A7,UGT1A8,UGT1A9,UGT2A2,UGT2A3,UGT2B10,UGT2B1…
hsa00480	Glutathione metabolism	20	50	1.62e-22	ENSP00000216951,ENSP00000221130,ENSP00000229416,ENSP00000290765,ENSP00000295256,ENSP00000311469,ENSP00000335620,ENSP00000345023,ENSP00000346103,ENSP00000354677,ENSP00000356864,ENSP00000358727,ENSP00000373477,ENSP00000374265,ENSP00000379512,ENSP00000381607,ENSP00000383232,ENSP00000407375,ENSP00000423822,ENSP00000482639	GCLC,GGT1,GPX1,GPX2,GPX3,GPX4,GPX7,GPX8,GSR,GSS,GSTA1,GSTM1,GSTO1,GSTO2,GSTP1,GSTT2B,HPGDS,MGST1,MGST2,MGST3	hsa00480	Glutathione metabolism	20	50	1.62e-22	ENSP00000216951,ENSP00000221130,ENSP00000229416,ENSP00000290765,ENSP00000295256,ENSP00000311469,ENSP00000335620,ENSP00000345023,ENSP00000346103,ENSP00000354677,ENSP00000356864,ENSP00000358727,ENSP00000373477,ENSP00000374265,ENSP00000379512,ENSP00000381607,ENSP00000383232,ENSP00000407375,ENSP00000423822,ENSP00000482639	GCLC,GGT1,GPX1,GPX2,GPX3,GPX4,GPX7,GPX8,GSR,GSS,GSTA1,GSTM1,GSTO1,GSTO2,GSTP1,GSTT2B,HPGDS,MGST1,MGST2,MGST3
hsa00860	Porphyrin and chlorophyll metabolism	19	42	3.09e-22	ENSP00000251566,ENSP00000265403,ENSP00000303174,ENSP00000304811,ENSP00000304845,ENSP00000305221,ENSP00000320401,ENSP00000334276,ENSP00000341045,ENSP00000343838,ENSP00000346768,ENSP00000362508,ENSP00000362513,ENSP00000362525,ENSP00000362549,ENSP00000387683,ENSP00000418532,ENSP00000425497,ENSP00000475028	ENSG00000270386,UGT1A1,UGT1A10,UGT1A3,UGT1A4,UGT1A5,UGT1A6,UGT1A7,UGT1A8,UGT1A9,UGT2A2,UGT2A3,UGT2B10,UGT2B11,UGT2B15,UGT2B17,UGT2B28,UGT2B4,UGT2B7	hsa00860	Porphyrin and chlorophyll metabolism	19	42	3.09e-22	ENSP00000251566,ENSP00000265403,ENSP00000303174,ENSP00000304811,ENSP00000304845,ENSP00000305221,ENSP00000320401,ENSP00000334276,ENSP00000341045,ENSP00000343838,ENSP00000346768,ENSP00000362508,ENSP00000362513,ENSP00000362525,ENSP00000362549,ENSP00000387683,ENSP00000418532,ENSP00000425497,ENSP00000475028	ENSG00000270386,UGT1A1,UGT1A10,UGT1A3,UGT1A4,UGT1A5,UGT1A6,UGT1A7,UGT1A8,UGT1A9,UGT2A2,UGT2A3,UGT2B10,UGT2B11,UGT2B15,UGT2B17,UGT2B28,UGT2B4,UGT2B7
hsa00590	Arachidonic acid metabolism	18	61	2.35e-18	ENSP00000260682,ENSP00000290349,ENSP00000290354,ENSP00000295256,ENSP00000324648,ENSP00000342385,ENSP00000345341,ENSP00000354677,ENSP00000360317,ENSP00000360372,ENSP00000369927,ENSP00000373477,ENSP00000374265,ENSP00000383232,ENSP00000407375,ENSP00000423822,ENSP00000440689,ENSP00000482075	AKR1C3,CBR1,CBR3,CYP2B6,CYP2C19,CYP2C8,CYP2C9,CYP2E1,GGT1,GPX1,GPX2,GPX3,GPX7,GPX8,HPGDS,PTGES,PTGES2,PTGES3	hsa00590	Arachidonic acid metabolism	18	61	2.35e-18	ENSP00000260682,ENSP00000290349,ENSP00000290354,ENSP00000295256,ENSP00000324648,ENSP00000342385,ENSP00000345341,ENSP00000354677,ENSP00000360317,ENSP00000360372,ENSP00000369927,ENSP00000373477,ENSP00000374265,ENSP00000383232,ENSP00000407375,ENSP00000423822,ENSP00000440689,ENSP00000482075	AKR1C3,CBR1,CBR3,CYP2B6,CYP2C19,CYP2C8,CYP2C9,CYP2E1,GGT1,GPX1,GPX2,GPX3,GPX7,GPX8,HPGDS,PTGES,PTGES2,PTGES3
hsa05200	Pathways in cancer	36	515	1.05e-17	ENSP00000221930,ENSP00000226574,ENSP00000237837,ENSP00000247668,ENSP00000254066,ENSP00000262367,ENSP00000263253,ENSP00000263334,ENSP00000267163,ENSP00000269305,ENSP00000287820,ENSP00000290765,ENSP00000306245,ENSP00000311469,ENSP00000319788,ENSP00000332296,ENSP00000332973,ENSP00000335620,ENSP00000341551,ENSP00000345023,ENSP00000349547,ENSP00000352900,ENSP00000356864,ENSP00000358727,ENSP00000360266…	CEBPA,CREBBP,EP300,FGF23,FOS,GSTA1,GSTM1,GSTO1,GSTO2,GSTP1,GSTT2B,HDAC1,JUN,MAPK8,MGST1,MGST2,MGST3,NCOA1,NCOA3,NFKB1,NQO1,PAX8,PPARG,RARA,RARB,RASSF1,RB1,RELA,RXRA,RXRB,RXRG,SMAD3,SMAD4,TGFB1,TP53,TRAF2	hsa05200	Pathways in cancer	36	515	1.05e-17	ENSP00000221930,ENSP00000226574,ENSP00000237837,ENSP00000247668,ENSP00000254066,ENSP00000262367,ENSP00000263253,ENSP00000263334,ENSP00000267163,ENSP00000269305,ENSP00000287820,ENSP00000290765,ENSP00000306245,ENSP00000311469,ENSP00000319788,ENSP00000332296,ENSP00000332973,ENSP00000335620,ENSP00000341551,ENSP00000345023,ENSP00000349547,ENSP00000352900,ENSP00000356864,ENSP00000358727,ENSP00000360266…	CEBPA,CREBBP,EP300,FGF23,FOS,GSTA1,GSTM1,GSTO1,GSTO2,GSTP1,GSTT2B,HDAC1,JUN,MAPK8,MGST1,MGST2,MGST3,NCOA1,NCOA3,NFKB1,NQO1,PAX8,PPARG,RARA,RARB,RASSF1,RB1,RELA,RXRA,RXRB,RXRG,SMAD3,SMAD4,TGFB1,TP53,TRAF2
hsa05225	Hepatocellular carcinoma	22	163	4.14e-16	ENSP00000221930,ENSP00000254480,ENSP00000267064,ENSP00000267163,ENSP00000269305,ENSP00000290765,ENSP00000311469,ENSP00000319788,ENSP00000320485,ENSP00000323967,ENSP00000332973,ENSP00000335620,ENSP00000341551,ENSP00000345023,ENSP00000356864,ENSP00000358727,ENSP00000378414,ENSP00000379512,ENSP00000381607,ENSP00000395654,ENSP00000397552,ENSP00000482639	ACTL6A,ARID1A,GSTA1,GSTM1,GSTO1,GSTO2,GSTP1,GSTT2B,MGST1,MGST2,MGST3,NQO1,RB1,SMAD3,SMAD4,SMARCA4,SMARCC1,SMARCC2,SMARCD1,SMARCE1,TGFB1,TP53	hsa05225	Hepatocellular carcinoma	22	163	4.14e-16	ENSP00000221930,ENSP00000254480,ENSP00000267064,ENSP00000267163,ENSP00000269305,ENSP00000290765,ENSP00000311469,ENSP00000319788,ENSP00000320485,ENSP00000323967,ENSP00000332973,ENSP00000335620,ENSP00000341551,ENSP00000345023,ENSP00000356864,ENSP00000358727,ENSP00000378414,ENSP00000379512,ENSP00000381607,ENSP00000395654,ENSP00000397552,ENSP00000482639	ACTL6A,ARID1A,GSTA1,GSTM1,GSTO1,GSTO2,GSTP1,GSTT2B,MGST1,MGST2,MGST3,NQO1,RB1,SMAD3,SMAD4,SMARCA4,SMARCC1,SMARCC2,SMARCD1,SMARCE1,TGFB1,TP53
hsa05418	Fluid shear stress and atherosclerosis	19	133	2.45e-14	ENSP00000226574,ENSP00000262971,ENSP00000269305,ENSP00000290765,ENSP00000306245,ENSP00000311469,ENSP00000319788,ENSP00000335620,ENSP00000345023,ENSP00000356864,ENSP00000358727,ENSP00000360266,ENSP00000378974,ENSP00000379512,ENSP00000381607,ENSP00000384273,ENSP00000398698,ENSP00000405965,ENSP00000482639	FOS,GSTA1,GSTM1,GSTO1,GSTO2,GSTP1,GSTT2B,JUN,MAPK8,MGST1,MGST2,MGST3,NFKB1,NQO1,PIAS4,RELA,SUMO2,TNF,TP53	hsa05418	Fluid shear stress and atherosclerosis	19	133	2.45e-14	ENSP00000226574,ENSP00000262971,ENSP00000269305,ENSP00000290765,ENSP00000306245,ENSP00000311469,ENSP00000319788,ENSP00000335620,ENSP00000345023,ENSP00000356864,ENSP00000358727,ENSP00000360266,ENSP00000378974,ENSP00000379512,ENSP00000381607,ENSP00000384273,ENSP00000398698,ENSP00000405965,ENSP00000482639	FOS,GSTA1,GSTM1,GSTO1,GSTO2,GSTP1,GSTT2B,JUN,MAPK8,MGST1,MGST2,MGST3,NFKB1,NQO1,PIAS4,RELA,SUMO2,TNF,TP53
hsa04920	Adipocytokine signaling pathway	14	69	1.89e-12	ENSP00000226574,ENSP00000247668,ENSP00000264867,ENSP00000312652,ENSP00000319814,ENSP00000320935,ENSP00000352900,ENSP00000363817,ENSP00000378974,ENSP00000384273,ENSP00000389814,ENSP00000398698,ENSP00000399421,ENSP00000419692	ADIPOQ,CD36,LEP,MAPK8,NFKB1,PCK1,PPARGC1A,RELA,RXRA,RXRB,RXRG,SLC2A4,TNF,TRAF2	hsa04920	Adipocytokine signaling pathway	14	69	1.89e-12	ENSP00000226574,ENSP00000247668,ENSP00000264867,ENSP00000312652,ENSP00000319814,ENSP00000320935,ENSP00000352900,ENSP00000363817,ENSP00000378974,ENSP00000384273,ENSP00000389814,ENSP00000398698,ENSP00000399421,ENSP00000419692	ADIPOQ,CD36,LEP,MAPK8,NFKB1,PCK1,PPARGC1A,RELA,RXRA,RXRB,RXRG,SLC2A4,TNF,TRAF2
hsa04919	Thyroid hormone signaling pathway	15	115	7.23e-11	ENSP00000262367,ENSP00000263253,ENSP00000268712,ENSP00000269305,ENSP00000300651,ENSP00000302967,ENSP00000323720,ENSP00000352900,ENSP00000361066,ENSP00000362649,ENSP00000363817,ENSP00000377686,ENSP00000385216,ENSP00000399968,ENSP00000419692	CREBBP,EP300,HDAC1,HDAC3,MED1,MED14,MED24,NCOA1,NCOA2,NCOA3,NCOR1,RXRA,RXRB,RXRG,TP53	hsa04919	Thyroid hormone signaling pathway	15	115	7.23e-11	ENSP00000262367,ENSP00000263253,ENSP00000268712,ENSP00000269305,ENSP00000300651,ENSP00000302967,ENSP00000323720,ENSP00000352900,ENSP00000361066,ENSP00000362649,ENSP00000363817,ENSP00000377686,ENSP00000385216,ENSP00000399968,ENSP00000419692	CREBBP,EP300,HDAC1,HDAC3,MED1,MED14,MED24,NCOA1,NCOA2,NCOA3,NCOR1,RXRA,RXRB,RXRG,TP53
hsa00790	Folate biosynthesis	9	26	7.45e-10	ENSP00000234454,ENSP00000260118,ENSP00000280362,ENSP00000285930,ENSP00000290349,ENSP00000369927,ENSP00000377768,ENSP00000396308,ENSP00000419045	AKR1B1,AKR1C3,CBR1,DHFR,DHFRL1,GCH1,GGH,PTS,SPR	hsa00790	Folate biosynthesis	9	26	7.45e-10	ENSP00000234454,ENSP00000260118,ENSP00000280362,ENSP00000285930,ENSP00000290349,ENSP00000369927,ENSP00000377768,ENSP00000396308,ENSP00000419045	AKR1B1,AKR1C3,CBR1,DHFR,DHFRL1,GCH1,GGH,PTS,SPR
hsa03320	PPAR signaling pathway	12	72	7.45e-10	ENSP00000256104,ENSP00000258415,ENSP00000287820,ENSP00000300055,ENSP00000301455,ENSP00000309757,ENSP00000319814,ENSP00000352900,ENSP00000363817,ENSP00000389814,ENSP00000399421,ENSP00000419692	ADIPOQ,ANGPTL4,CD36,CYP27A1,FABP4,LPL,PCK1,PLIN1,PPARG,RXRA,RXRB,RXRG	hsa03320	PPAR signaling pathway	12	72	7.45e-10	ENSP00000256104,ENSP00000258415,ENSP00000287820,ENSP00000300055,ENSP00000301455,ENSP00000309757,ENSP00000319814,ENSP00000352900,ENSP00000363817,ENSP00000389814,ENSP00000399421,ENSP00000419692	ADIPOQ,ANGPTL4,CD36,CYP27A1,FABP4,LPL,PCK1,PLIN1,PPARG,RXRA,RXRB,RXRG
hsa05161	Hepatitis B	15	142	9.49e-10	ENSP00000221930,ENSP00000226574,ENSP00000262367,ENSP00000263253,ENSP00000264110,ENSP00000267163,ENSP00000269305,ENSP00000306245,ENSP00000332973,ENSP00000341551,ENSP00000360266,ENSP00000378974,ENSP00000384273,ENSP00000389377,ENSP00000398698	ATF2,CREBBP,EP300,FOS,JUN,MAPK8,NFATC1,NFKB1,RB1,RELA,SMAD3,SMAD4,TGFB1,TNF,TP53	hsa05161	Hepatitis B	15	142	9.49e-10	ENSP00000221930,ENSP00000226574,ENSP00000262367,ENSP00000263253,ENSP00000264110,ENSP00000267163,ENSP00000269305,ENSP00000306245,ENSP00000332973,ENSP00000341551,ENSP00000360266,ENSP00000378974,ENSP00000384273,ENSP00000389377,ENSP00000398698	ATF2,CREBBP,EP300,FOS,JUN,MAPK8,NFATC1,NFKB1,RB1,RELA,SMAD3,SMAD4,TGFB1,TNF,TP53
hsa04659	Th17 cell differentiation	13	102	2.05e-09	ENSP00000221930,ENSP00000226574,ENSP00000254066,ENSP00000306245,ENSP00000332973,ENSP00000341551,ENSP00000352900,ENSP00000360266,ENSP00000363817,ENSP00000378974,ENSP00000384273,ENSP00000389377,ENSP00000419692	FOS,JUN,MAPK8,NFATC1,NFKB1,RARA,RELA,RXRA,RXRB,RXRG,SMAD3,SMAD4,TGFB1	hsa04659	Th17 cell differentiation	13	102	2.05e-09	ENSP00000221930,ENSP00000226574,ENSP00000254066,ENSP00000306245,ENSP00000332973,ENSP00000341551,ENSP00000352900,ENSP00000360266,ENSP00000363817,ENSP00000378974,ENSP00000384273,ENSP00000389377,ENSP00000419692	FOS,JUN,MAPK8,NFATC1,NFKB1,RARA,RELA,RXRA,RXRB,RXRG,SMAD3,SMAD4,TGFB1
hsa01524	Platinum drug resistance	11	70	6.83e-09	ENSP00000269305,ENSP00000290765,ENSP00000311469,ENSP00000335620,ENSP00000345023,ENSP00000356864,ENSP00000358727,ENSP00000379512,ENSP00000381607,ENSP00000396704,ENSP00000482639	GSTA1,GSTM1,GSTO1,GSTO2,GSTP1,GSTT2B,MGST1,MGST2,MGST3,TOP2B,TP53	hsa01524	Platinum drug resistance	11	70	6.83e-09	ENSP00000269305,ENSP00000290765,ENSP00000311469,ENSP00000335620,ENSP00000345023,ENSP00000356864,ENSP00000358727,ENSP00000379512,ENSP00000381607,ENSP00000396704,ENSP00000482639	GSTA1,GSTM1,GSTO1,GSTO2,GSTP1,GSTT2B,MGST1,MGST2,MGST3,TOP2B,TP53
hsa05202	Transcriptional misregulation in cancer	15	169	7.76e-09	ENSP00000226574,ENSP00000254066,ENSP00000262965,ENSP00000263334,ENSP00000268712,ENSP00000269305,ENSP00000287820,ENSP00000305422,ENSP00000352900,ENSP00000360493,ENSP00000362649,ENSP00000363817,ENSP00000384273,ENSP00000419692,ENSP00000427514	CEBPA,CEBPB,HDAC1,NCOR1,NFKB1,PAX8,PPARG,RARA,RELA,RUNX2,RXRA,RXRB,RXRG,TCF3,TP53	hsa05202	Transcriptional misregulation in cancer	15	169	7.76e-09	ENSP00000226574,ENSP00000254066,ENSP00000262965,ENSP00000263334,ENSP00000268712,ENSP00000269305,ENSP00000287820,ENSP00000305422,ENSP00000352900,ENSP00000360493,ENSP00000362649,ENSP00000363817,ENSP00000384273,ENSP00000419692,ENSP00000427514	CEBPA,CEBPB,HDAC1,NCOR1,NFKB1,PAX8,PPARG,RARA,RELA,RUNX2,RXRA,RXRB,RXRG,TCF3,TP53
hsa05166	HTLV-I infection	17	250	2.44e-08	ENSP00000221930,ENSP00000226574,ENSP00000239938,ENSP00000262367,ENSP00000262965,ENSP00000263253,ENSP00000264110,ENSP00000267163,ENSP00000269305,ENSP00000306245,ENSP00000332973,ENSP00000341551,ENSP00000360266,ENSP00000378974,ENSP00000384273,ENSP00000389377,ENSP00000398698	ATF2,CREBBP,EGR1,EP300,FOS,JUN,MAPK8,NFATC1,NFKB1,RB1,RELA,SMAD3,SMAD4,TCF3,TGFB1,TNF,TP53	hsa05166	HTLV-I infection	17	250	2.44e-08	ENSP00000221930,ENSP00000226574,ENSP00000239938,ENSP00000262367,ENSP00000262965,ENSP00000263253,ENSP00000264110,ENSP00000267163,ENSP00000269305,ENSP00000306245,ENSP00000332973,ENSP00000341551,ENSP00000360266,ENSP00000378974,ENSP00000384273,ENSP00000389377,ENSP00000398698	ATF2,CREBBP,EGR1,EP300,FOS,JUN,MAPK8,NFATC1,NFKB1,RB1,RELA,SMAD3,SMAD4,TCF3,TGFB1,TNF,TP53
hsa04211	Longevity regulating pathway	11	88	5.32e-08	ENSP00000212015,ENSP00000226574,ENSP00000264110,ENSP00000264867,ENSP00000269305,ENSP00000287820,ENSP00000369442,ENSP00000380432,ENSP00000384273,ENSP00000385824,ENSP00000389814	ADIPOQ,ATF2,FOXO3,INS,KL,NFKB1,PPARG,PPARGC1A,RELA,SIRT1,TP53	hsa04211	Longevity regulating pathway	11	88	5.32e-08	ENSP00000212015,ENSP00000226574,ENSP00000264110,ENSP00000264867,ENSP00000269305,ENSP00000287820,ENSP00000369442,ENSP00000380432,ENSP00000384273,ENSP00000385824,ENSP00000389814	ADIPOQ,ATF2,FOXO3,INS,KL,NFKB1,PPARG,PPARGC1A,RELA,SIRT1,TP53
hsa04932	Non-alcoholic fatty liver disease (NAFLD)	13	149	1.15e-07	ENSP00000221930,ENSP00000226574,ENSP00000247668,ENSP00000312652,ENSP00000360266,ENSP00000378974,ENSP00000380432,ENSP00000384273,ENSP00000389814,ENSP00000398698,ENSP00000419692,ENSP00000427514,ENSP00000440689	ADIPOQ,CEBPA,CYP2E1,INS,JUN,LEP,MAPK8,NFKB1,RELA,RXRA,TGFB1,TNF,TRAF2	hsa04932	Non-alcoholic fatty liver disease (NAFLD)	13	149	1.15e-07	ENSP00000221930,ENSP00000226574,ENSP00000247668,ENSP00000312652,ENSP00000360266,ENSP00000378974,ENSP00000380432,ENSP00000384273,ENSP00000389814,ENSP00000398698,ENSP00000419692,ENSP00000427514,ENSP00000440689	ADIPOQ,CEBPA,CYP2E1,INS,JUN,LEP,MAPK8,NFKB1,RELA,RXRA,TGFB1,TNF,TRAF2
hsa04933	AGE-RAGE signaling pathway in diabetic complications	11	98	1.37e-07	ENSP00000221930,ENSP00000225964,ENSP00000226574,ENSP00000239938,ENSP00000332973,ENSP00000341551,ENSP00000360266,ENSP00000378974,ENSP00000384273,ENSP00000389377,ENSP00000398698	COL1A1,EGR1,JUN,MAPK8,NFATC1,NFKB1,RELA,SMAD3,SMAD4,TGFB1,TNF	hsa04933	AGE-RAGE signaling pathway in diabetic complications	11	98	1.37e-07	ENSP00000221930,ENSP00000225964,ENSP00000226574,ENSP00000239938,ENSP00000332973,ENSP00000341551,ENSP00000360266,ENSP00000378974,ENSP00000384273,ENSP00000389377,ENSP00000398698	COL1A1,EGR1,JUN,MAPK8,NFATC1,NFKB1,RELA,SMAD3,SMAD4,TGFB1,TNF
hsa00010	Glycolysis / Gluconeogenesis	9	68	7.54e-07	ENSP00000209668,ENSP00000296412,ENSP00000306606,ENSP00000312250,ENSP00000319814,ENSP00000346827,ENSP00000361140,ENSP00000411821,ENSP00000426083	ADH1A,ADH1B,ADH1C,ADH5,ADPGK,AKR1A1,ALDH3A1,ALDH9A1,PCK1	hsa00010	Glycolysis / Gluconeogenesis	9	68	7.54e-07	ENSP00000209668,ENSP00000296412,ENSP00000306606,ENSP00000312250,ENSP00000319814,ENSP00000346827,ENSP00000361140,ENSP00000411821,ENSP00000426083	ADH1A,ADH1B,ADH1C,ADH5,ADPGK,AKR1A1,ALDH3A1,ALDH9A1,PCK1
hsa01523	Antifolate resistance	7	31	8.05e-07	ENSP00000226574,ENSP00000260118,ENSP00000333926,ENSP00000377768,ENSP00000384273,ENSP00000396308,ENSP00000398698	ABCC5,DHFR,DHFRL1,GGH,NFKB1,RELA,TNF	hsa01523	Antifolate resistance	7	31	8.05e-07	ENSP00000226574,ENSP00000260118,ENSP00000333926,ENSP00000377768,ENSP00000384273,ENSP00000396308,ENSP00000398698	ABCC5,DHFR,DHFRL1,GGH,NFKB1,RELA,TNF
hsa04068	FoxO signaling pathway	11	130	1.77e-06	ENSP00000212015,ENSP00000221930,ENSP00000262367,ENSP00000263253,ENSP00000319814,ENSP00000320935,ENSP00000332973,ENSP00000341551,ENSP00000378974,ENSP00000380432,ENSP00000385824	CREBBP,EP300,FOXO3,INS,MAPK8,PCK1,SIRT1,SLC2A4,SMAD3,SMAD4,TGFB1	hsa04068	FoxO signaling pathway	11	130	1.77e-06	ENSP00000212015,ENSP00000221930,ENSP00000262367,ENSP00000263253,ENSP00000319814,ENSP00000320935,ENSP00000332973,ENSP00000341551,ENSP00000378974,ENSP00000380432,ENSP00000385824	CREBBP,EP300,FOXO3,INS,MAPK8,PCK1,SIRT1,SLC2A4,SMAD3,SMAD4,TGFB1
hsa05169	Epstein-Barr virus infection	13	194	1.77e-06	ENSP00000226574,ENSP00000247668,ENSP00000262367,ENSP00000263253,ENSP00000264110,ENSP00000267163,ENSP00000269305,ENSP00000359531,ENSP00000360266,ENSP00000362649,ENSP00000378974,ENSP00000384018,ENSP00000384273	ATF2,CREBBP,EP300,GTF2B,HDAC1,JUN,MAPK8,NCOR2,NFKB1,RB1,RELA,TP53,TRAF2	hsa05169	Epstein-Barr virus infection	13	194	1.77e-06	ENSP00000226574,ENSP00000247668,ENSP00000262367,ENSP00000263253,ENSP00000264110,ENSP00000267163,ENSP00000269305,ENSP00000359531,ENSP00000360266,ENSP00000362649,ENSP00000378974,ENSP00000384018,ENSP00000384273	ATF2,CREBBP,EP300,GTF2B,HDAC1,JUN,MAPK8,NCOR2,NFKB1,RB1,RELA,TP53,TRAF2
hsa05226	Gastric cancer	11	147	5.22e-06	ENSP00000221930,ENSP00000237837,ENSP00000267163,ENSP00000269305,ENSP00000332296,ENSP00000332973,ENSP00000341551,ENSP00000352900,ENSP00000363817,ENSP00000370408,ENSP00000419692	CDX2,FGF23,RARB,RB1,RXRA,RXRB,RXRG,SMAD3,SMAD4,TGFB1,TP53	hsa05226	Gastric cancer	11	147	5.22e-06	ENSP00000221930,ENSP00000237837,ENSP00000267163,ENSP00000269305,ENSP00000332296,ENSP00000332973,ENSP00000341551,ENSP00000352900,ENSP00000363817,ENSP00000370408,ENSP00000419692	CDX2,FGF23,RARB,RB1,RXRA,RXRB,RXRG,SMAD3,SMAD4,TGFB1,TP53
hsa05206	MicroRNAs in cancer	11	149	5.73e-06	ENSP00000212015,ENSP00000216862,ENSP00000226574,ENSP00000262367,ENSP00000263253,ENSP00000269305,ENSP00000320147,ENSP00000348056,ENSP00000349547,ENSP00000362649,ENSP00000478561	CREBBP,CYP1B1,CYP24A1,EP300,EZH2,HDAC1,NFKB1,RASSF1,SIRT1,TP53,UBE2I	hsa05206	MicroRNAs in cancer	11	149	5.73e-06	ENSP00000212015,ENSP00000216862,ENSP00000226574,ENSP00000262367,ENSP00000263253,ENSP00000269305,ENSP00000320147,ENSP00000348056,ENSP00000349547,ENSP00000362649,ENSP00000478561	CREBBP,CYP1B1,CYP24A1,EP300,EZH2,HDAC1,NFKB1,RASSF1,SIRT1,TP53,UBE2I
hsa05203	Viral carcinogenesis	12	183	5.75e-06	ENSP00000226574,ENSP00000247668,ENSP00000262367,ENSP00000263253,ENSP00000264110,ENSP00000267163,ENSP00000269305,ENSP00000302967,ENSP00000359531,ENSP00000360266,ENSP00000362649,ENSP00000384273	ATF2,CREBBP,EP300,GTF2B,HDAC1,HDAC3,JUN,NFKB1,RB1,RELA,TP53,TRAF2	hsa05203	Viral carcinogenesis	12	183	5.75e-06	ENSP00000226574,ENSP00000247668,ENSP00000262367,ENSP00000263253,ENSP00000264110,ENSP00000267163,ENSP00000269305,ENSP00000302967,ENSP00000359531,ENSP00000360266,ENSP00000362649,ENSP00000384273	ATF2,CREBBP,EP300,GTF2B,HDAC1,HDAC3,JUN,NFKB1,RB1,RELA,TP53,TRAF2
hsa05223	Non-small cell lung cancer	8	66	5.82e-06	ENSP00000267163,ENSP00000269305,ENSP00000332296,ENSP00000349547,ENSP00000352900,ENSP00000363817,ENSP00000385824,ENSP00000419692	FOXO3,RARB,RASSF1,RB1,RXRA,RXRB,RXRG,TP53	hsa05223	Non-small cell lung cancer	8	66	5.82e-06	ENSP00000267163,ENSP00000269305,ENSP00000332296,ENSP00000349547,ENSP00000352900,ENSP00000363817,ENSP00000385824,ENSP00000419692	FOXO3,RARB,RASSF1,RB1,RXRA,RXRB,RXRG,TP53
hsa04152	AMPK signaling pathway	10	120	5.99e-06	ENSP00000212015,ENSP00000264867,ENSP00000287820,ENSP00000312652,ENSP00000319814,ENSP00000320935,ENSP00000380432,ENSP00000385824,ENSP00000389814,ENSP00000399421	ADIPOQ,CD36,FOXO3,INS,LEP,PCK1,PPARG,PPARGC1A,SIRT1,SLC2A4	hsa04152	AMPK signaling pathway	10	120	5.99e-06	ENSP00000212015,ENSP00000264867,ENSP00000287820,ENSP00000312652,ENSP00000319814,ENSP00000320935,ENSP00000380432,ENSP00000385824,ENSP00000389814,ENSP00000399421	ADIPOQ,CD36,FOXO3,INS,LEP,PCK1,PPARG,PPARGC1A,SIRT1,SLC2A4
hsa05222	Small cell lung cancer	9	92	5.99e-06	ENSP00000226574,ENSP00000247668,ENSP00000267163,ENSP00000269305,ENSP00000332296,ENSP00000352900,ENSP00000363817,ENSP00000384273,ENSP00000419692	NFKB1,RARB,RB1,RELA,RXRA,RXRB,RXRG,TP53,TRAF2	hsa05222	Small cell lung cancer	9	92	5.99e-06	ENSP00000226574,ENSP00000247668,ENSP00000267163,ENSP00000269305,ENSP00000332296,ENSP00000352900,ENSP00000363817,ENSP00000384273,ENSP00000419692	NFKB1,RARB,RB1,RELA,RXRA,RXRB,RXRG,TP53,TRAF2
hsa01522	Endocrine resistance	9	95	7.45e-06	ENSP00000267163,ENSP00000268712,ENSP00000269305,ENSP00000300651,ENSP00000306245,ENSP00000353820,ENSP00000360266,ENSP00000361066,ENSP00000378974	CYP2D6,FOS,JUN,MAPK8,MED1,NCOA3,NCOR1,RB1,TP53	hsa01522	Endocrine resistance	9	95	7.45e-06	ENSP00000267163,ENSP00000268712,ENSP00000269305,ENSP00000300651,ENSP00000306245,ENSP00000353820,ENSP00000360266,ENSP00000361066,ENSP00000378974	CYP2D6,FOS,JUN,MAPK8,MED1,NCOA3,NCOR1,RB1,TP53
hsa04380	Osteoclast differentiation	10	124	7.45e-06	ENSP00000221930,ENSP00000226574,ENSP00000247668,ENSP00000287820,ENSP00000306245,ENSP00000360266,ENSP00000378974,ENSP00000384273,ENSP00000389377,ENSP00000398698	FOS,JUN,MAPK8,NFATC1,NFKB1,PPARG,RELA,TGFB1,TNF,TRAF2	hsa04380	Osteoclast differentiation	10	124	7.45e-06	ENSP00000221930,ENSP00000226574,ENSP00000247668,ENSP00000287820,ENSP00000306245,ENSP00000360266,ENSP00000378974,ENSP00000384273,ENSP00000389377,ENSP00000398698	FOS,JUN,MAPK8,NFATC1,NFKB1,PPARG,RELA,TGFB1,TNF,TRAF2
hsa00591	Linoleic acid metabolism	6	29	7.66e-06	ENSP00000260682,ENSP00000337915,ENSP00000342007,ENSP00000360317,ENSP00000360372,ENSP00000440689	CYP1A2,CYP2C19,CYP2C8,CYP2C9,CYP2E1,CYP3A4	hsa00591	Linoleic acid metabolism	6	29	7.66e-06	ENSP00000260682,ENSP00000337915,ENSP00000342007,ENSP00000360317,ENSP00000360372,ENSP00000440689	CYP1A2,CYP2C19,CYP2C8,CYP2C9,CYP2E1,CYP3A4
hsa04976	Bile secretion	8	71	8.22e-06	ENSP00000256958,ENSP00000305221,ENSP00000305974,ENSP00000337335,ENSP00000337915,ENSP00000361666,ENSP00000419692,ENSP00000480004	CYP3A4,EPHX1,RXRA,SLC22A7,SLC22A8,SLCO1A2,SLCO1B1,UGT2B4	hsa04976	Bile secretion	8	71	8.22e-06	ENSP00000256958,ENSP00000305221,ENSP00000305974,ENSP00000337335,ENSP00000337915,ENSP00000361666,ENSP00000419692,ENSP00000480004	CYP3A4,EPHX1,RXRA,SLC22A7,SLC22A8,SLCO1A2,SLCO1B1,UGT2B4
hsa04918	Thyroid hormone synthesis	8	73	9.72e-06	ENSP00000221130,ENSP00000263334,ENSP00000264110,ENSP00000354677,ENSP00000373477,ENSP00000374265,ENSP00000407375,ENSP00000423822	ATF2,GPX1,GPX2,GPX3,GPX7,GPX8,GSR,PAX8	hsa04918	Thyroid hormone synthesis	8	73	9.72e-06	ENSP00000221130,ENSP00000263334,ENSP00000264110,ENSP00000354677,ENSP00000373477,ENSP00000374265,ENSP00000407375,ENSP00000423822	ATF2,GPX1,GPX2,GPX3,GPX7,GPX8,GSR,PAX8
hsa05212	Pancreatic cancer	8	74	1.04e-05	ENSP00000221930,ENSP00000226574,ENSP00000267163,ENSP00000269305,ENSP00000332973,ENSP00000341551,ENSP00000378974,ENSP00000384273	MAPK8,NFKB1,RB1,RELA,SMAD3,SMAD4,TGFB1,TP53	hsa05212	Pancreatic cancer	8	74	1.04e-05	ENSP00000221930,ENSP00000226574,ENSP00000267163,ENSP00000269305,ENSP00000332973,ENSP00000341551,ENSP00000378974,ENSP00000384273	MAPK8,NFKB1,RB1,RELA,SMAD3,SMAD4,TGFB1,TP53
hsa05220	Chronic myeloid leukemia	8	76	1.23e-05	ENSP00000221930,ENSP00000226574,ENSP00000267163,ENSP00000269305,ENSP00000332973,ENSP00000341551,ENSP00000362649,ENSP00000384273	HDAC1,NFKB1,RB1,RELA,SMAD3,SMAD4,TGFB1,TP53	hsa05220	Chronic myeloid leukemia	8	76	1.23e-05	ENSP00000221930,ENSP00000226574,ENSP00000267163,ENSP00000269305,ENSP00000332973,ENSP00000341551,ENSP00000362649,ENSP00000384273	HDAC1,NFKB1,RB1,RELA,SMAD3,SMAD4,TGFB1,TP53
hsa04931	Insulin resistance	9	107	1.57e-05	ENSP00000226574,ENSP00000264867,ENSP00000319814,ENSP00000320935,ENSP00000378974,ENSP00000380432,ENSP00000384273,ENSP00000398698,ENSP00000399421	CD36,INS,MAPK8,NFKB1,PCK1,PPARGC1A,RELA,SLC2A4,TNF	hsa04931	Insulin resistance	9	107	1.57e-05	ENSP00000226574,ENSP00000264867,ENSP00000319814,ENSP00000320935,ENSP00000378974,ENSP00000380432,ENSP00000384273,ENSP00000398698,ENSP00000399421	CD36,INS,MAPK8,NFKB1,PCK1,PPARGC1A,RELA,SLC2A4,TNF
hsa04668	TNF signaling pathway	9	108	1.65e-05	ENSP00000226574,ENSP00000247668,ENSP00000264110,ENSP00000305422,ENSP00000306245,ENSP00000360266,ENSP00000378974,ENSP00000384273,ENSP00000398698	ATF2,CEBPB,FOS,JUN,MAPK8,NFKB1,RELA,TNF,TRAF2	hsa04668	TNF signaling pathway	9	108	1.65e-05	ENSP00000226574,ENSP00000247668,ENSP00000264110,ENSP00000305422,ENSP00000306245,ENSP00000360266,ENSP00000378974,ENSP00000384273,ENSP00000398698	ATF2,CEBPB,FOS,JUN,MAPK8,NFKB1,RELA,TNF,TRAF2
hsa00350	Tyrosine metabolism	6	36	1.98e-05	ENSP00000209668,ENSP00000216465,ENSP00000296412,ENSP00000306606,ENSP00000411821,ENSP00000426083	ADH1A,ADH1B,ADH1C,ADH5,ALDH3A1,GSTZ1	hsa00350	Tyrosine metabolism	6	36	1.98e-05	ENSP00000209668,ENSP00000216465,ENSP00000296412,ENSP00000306606,ENSP00000411821,ENSP00000426083	ADH1A,ADH1B,ADH1C,ADH5,ALDH3A1,GSTZ1
hsa05216	Thyroid cancer	6	37	2.24e-05	ENSP00000263334,ENSP00000269305,ENSP00000287820,ENSP00000352900,ENSP00000363817,ENSP00000419692	PAX8,PPARG,RXRA,RXRB,RXRG,TP53	hsa05216	Thyroid cancer	6	37	2.24e-05	ENSP00000263334,ENSP00000269305,ENSP00000287820,ENSP00000352900,ENSP00000363817,ENSP00000419692	PAX8,PPARG,RXRA,RXRB,RXRG,TP53
hsa05167	Kaposi's sarcoma-associated herpesvirus infection	11	183	2.52e-05	ENSP00000226574,ENSP00000247668,ENSP00000262367,ENSP00000263253,ENSP00000267163,ENSP00000269305,ENSP00000306245,ENSP00000360266,ENSP00000378974,ENSP00000384273,ENSP00000389377	CREBBP,EP300,FOS,JUN,MAPK8,NFATC1,NFKB1,RB1,RELA,TP53,TRAF2	hsa05167	Kaposi's sarcoma-associated herpesvirus infection	11	183	2.52e-05	ENSP00000226574,ENSP00000247668,ENSP00000262367,ENSP00000263253,ENSP00000267163,ENSP00000269305,ENSP00000306245,ENSP00000360266,ENSP00000378974,ENSP00000384273,ENSP00000389377	CREBBP,EP300,FOS,JUN,MAPK8,NFATC1,NFKB1,RB1,RELA,TP53,TRAF2
hsa05321	Inflammatory bowel disease (IBD)	7	62	3.05e-05	ENSP00000221930,ENSP00000226574,ENSP00000332973,ENSP00000360266,ENSP00000384273,ENSP00000389377,ENSP00000398698	JUN,NFATC1,NFKB1,RELA,SMAD3,TGFB1,TNF	hsa05321	Inflammatory bowel disease (IBD)	7	62	3.05e-05	ENSP00000221930,ENSP00000226574,ENSP00000332973,ENSP00000360266,ENSP00000384273,ENSP00000389377,ENSP00000398698	JUN,NFATC1,NFKB1,RELA,SMAD3,TGFB1,TNF
hsa04714	Thermogenesis	12	228	3.3e-05	ENSP00000254480,ENSP00000264110,ENSP00000264867,ENSP00000267064,ENSP00000287820,ENSP00000300055,ENSP00000320485,ENSP00000323967,ENSP00000358513,ENSP00000378414,ENSP00000395654,ENSP00000397552	ACTL6A,ARID1A,ATF2,CNR1,PLIN1,PPARG,PPARGC1A,SMARCA4,SMARCC1,SMARCC2,SMARCD1,SMARCE1	hsa04714	Thermogenesis	12	228	3.3e-05	ENSP00000254480,ENSP00000264110,ENSP00000264867,ENSP00000267064,ENSP00000287820,ENSP00000300055,ENSP00000320485,ENSP00000323967,ENSP00000358513,ENSP00000378414,ENSP00000395654,ENSP00000397552	ACTL6A,ARID1A,ATF2,CNR1,PLIN1,PPARG,PPARGC1A,SMARCA4,SMARCC1,SMARCC2,SMARCD1,SMARCE1
hsa04657	IL-17 signaling pathway	8	92	3.84e-05	ENSP00000226574,ENSP00000247668,ENSP00000305422,ENSP00000306245,ENSP00000360266,ENSP00000378974,ENSP00000384273,ENSP00000398698	CEBPB,FOS,JUN,MAPK8,NFKB1,RELA,TNF,TRAF2	hsa04657	IL-17 signaling pathway	8	92	3.84e-05	ENSP00000226574,ENSP00000247668,ENSP00000305422,ENSP00000306245,ENSP00000360266,ENSP00000378974,ENSP00000384273,ENSP00000398698	CEBPB,FOS,JUN,MAPK8,NFKB1,RELA,TNF,TRAF2
hsa05215	Prostate cancer	8	97	5.41e-05	ENSP00000226574,ENSP00000262367,ENSP00000263253,ENSP00000267163,ENSP00000269305,ENSP00000380432,ENSP00000381607,ENSP00000384273	CREBBP,EP300,GSTP1,INS,NFKB1,RB1,RELA,TP53	hsa05215	Prostate cancer	8	97	5.41e-05	ENSP00000226574,ENSP00000262367,ENSP00000263253,ENSP00000267163,ENSP00000269305,ENSP00000380432,ENSP00000381607,ENSP00000384273	CREBBP,EP300,GSTP1,INS,NFKB1,RB1,RELA,TP53
hsa04926	Relaxin signaling pathway	9	130	5.73e-05	ENSP00000221930,ENSP00000225964,ENSP00000226574,ENSP00000264110,ENSP00000306245,ENSP00000332973,ENSP00000360266,ENSP00000378974,ENSP00000384273	ATF2,COL1A1,FOS,JUN,MAPK8,NFKB1,RELA,SMAD3,TGFB1	hsa04926	Relaxin signaling pathway	9	130	5.73e-05	ENSP00000221930,ENSP00000225964,ENSP00000226574,ENSP00000264110,ENSP00000306245,ENSP00000332973,ENSP00000360266,ENSP00000378974,ENSP00000384273	ATF2,COL1A1,FOS,JUN,MAPK8,NFKB1,RELA,SMAD3,TGFB1
hsa05142	Chagas disease (American trypanosomiasis)	8	101	6.85e-05	ENSP00000221930,ENSP00000226574,ENSP00000306245,ENSP00000332973,ENSP00000360266,ENSP00000378974,ENSP00000384273,ENSP00000398698	FOS,JUN,MAPK8,NFKB1,RELA,SMAD3,TGFB1,TNF	hsa05142	Chagas disease (American trypanosomiasis)	8	101	6.85e-05	ENSP00000221930,ENSP00000226574,ENSP00000306245,ENSP00000332973,ENSP00000360266,ENSP00000378974,ENSP00000384273,ENSP00000398698	FOS,JUN,MAPK8,NFKB1,RELA,SMAD3,TGFB1,TNF
hsa04010	MAPK signaling pathway	13	293	7.19e-05	ENSP00000221930,ENSP00000226574,ENSP00000237837,ENSP00000247668,ENSP00000264110,ENSP00000269305,ENSP00000306245,ENSP00000360266,ENSP00000378974,ENSP00000380432,ENSP00000384273,ENSP00000389377,ENSP00000398698	ATF2,FGF23,FOS,INS,JUN,MAPK8,NFATC1,NFKB1,RELA,TGFB1,TNF,TP53,TRAF2	hsa04010	MAPK signaling pathway	13	293	7.19e-05	ENSP00000221930,ENSP00000226574,ENSP00000237837,ENSP00000247668,ENSP00000264110,ENSP00000269305,ENSP00000306245,ENSP00000360266,ENSP00000378974,ENSP00000380432,ENSP00000384273,ENSP00000389377,ENSP00000398698	ATF2,FGF23,FOS,INS,JUN,MAPK8,NFATC1,NFKB1,RELA,TGFB1,TNF,TP53,TRAF2
hsa05152	Tuberculosis	10	172	7.63e-05	ENSP00000221930,ENSP00000226574,ENSP00000228606,ENSP00000262367,ENSP00000263253,ENSP00000305422,ENSP00000378974,ENSP00000384273,ENSP00000398698,ENSP00000447173	CEBPB,CREBBP,CYP27B1,EP300,MAPK8,NFKB1,RELA,TGFB1,TNF,VDR	hsa05152	Tuberculosis	10	172	7.63e-05	ENSP00000221930,ENSP00000226574,ENSP00000228606,ENSP00000262367,ENSP00000263253,ENSP00000305422,ENSP00000378974,ENSP00000384273,ENSP00000398698,ENSP00000447173	CEBPB,CREBBP,CYP27B1,EP300,MAPK8,NFKB1,RELA,TGFB1,TNF,VDR
hsa05168	Herpes simplex infection	10	181	0.00011	ENSP00000226574,ENSP00000247668,ENSP00000262367,ENSP00000263253,ENSP00000269305,ENSP00000306245,ENSP00000360266,ENSP00000378974,ENSP00000384273,ENSP00000398698	CREBBP,EP300,FOS,JUN,MAPK8,NFKB1,RELA,TNF,TP53,TRAF2	hsa05168	Herpes simplex infection	10	181	0.00011	ENSP00000226574,ENSP00000247668,ENSP00000262367,ENSP00000263253,ENSP00000269305,ENSP00000306245,ENSP00000360266,ENSP00000378974,ENSP00000384273,ENSP00000398698	CREBBP,EP300,FOS,JUN,MAPK8,NFKB1,RELA,TNF,TP53,TRAF2
hsa04350	TGF-beta signaling pathway	7	83	0.00015	ENSP00000221930,ENSP00000262367,ENSP00000263253,ENSP00000289749,ENSP00000332973,ENSP00000341551,ENSP00000398698	CREBBP,EP300,NBL1,SMAD3,SMAD4,TGFB1,TNF	hsa04350	TGF-beta signaling pathway	7	83	0.00015	ENSP00000221930,ENSP00000262367,ENSP00000263253,ENSP00000289749,ENSP00000332973,ENSP00000341551,ENSP00000398698	CREBBP,EP300,NBL1,SMAD3,SMAD4,TGFB1,TNF
hsa05210	Colorectal cancer	7	85	0.00017	ENSP00000221930,ENSP00000269305,ENSP00000306245,ENSP00000332973,ENSP00000341551,ENSP00000360266,ENSP00000378974	FOS,JUN,MAPK8,SMAD3,SMAD4,TGFB1,TP53	hsa05210	Colorectal cancer	7	85	0.00017	ENSP00000221930,ENSP00000269305,ENSP00000306245,ENSP00000332973,ENSP00000341551,ENSP00000360266,ENSP00000378974	FOS,JUN,MAPK8,SMAD3,SMAD4,TGFB1,TP53
hsa04218	Cellular senescence	9	156	0.0002	ENSP00000212015,ENSP00000221930,ENSP00000226574,ENSP00000267163,ENSP00000269305,ENSP00000332973,ENSP00000384273,ENSP00000385824,ENSP00000389377	FOXO3,NFATC1,NFKB1,RB1,RELA,SIRT1,SMAD3,TGFB1,TP53	hsa04218	Cellular senescence	9	156	0.0002	ENSP00000212015,ENSP00000221930,ENSP00000226574,ENSP00000267163,ENSP00000269305,ENSP00000332973,ENSP00000384273,ENSP00000385824,ENSP00000389377	FOXO3,NFATC1,NFKB1,RB1,RELA,SIRT1,SMAD3,TGFB1,TP53
hsa04110	Cell cycle	8	123	0.00023	ENSP00000221930,ENSP00000262367,ENSP00000263253,ENSP00000267163,ENSP00000269305,ENSP00000332973,ENSP00000341551,ENSP00000362649	CREBBP,EP300,HDAC1,RB1,SMAD3,SMAD4,TGFB1,TP53	hsa04110	Cell cycle	8	123	0.00023	ENSP00000221930,ENSP00000262367,ENSP00000263253,ENSP00000267163,ENSP00000269305,ENSP00000332973,ENSP00000341551,ENSP00000362649	CREBBP,EP300,HDAC1,RB1,SMAD3,SMAD4,TGFB1,TP53
hsa05160	Hepatitis C	8	131	0.00034	ENSP00000226574,ENSP00000247668,ENSP00000249636,ENSP00000269305,ENSP00000378974,ENSP00000384273,ENSP00000398698,ENSP00000419692	MAPK8,NFKB1,PIAS1,RELA,RXRA,TNF,TP53,TRAF2	hsa05160	Hepatitis C	8	131	0.00034	ENSP00000226574,ENSP00000247668,ENSP00000249636,ENSP00000269305,ENSP00000378974,ENSP00000384273,ENSP00000398698,ENSP00000419692	MAPK8,NFKB1,PIAS1,RELA,RXRA,TNF,TP53,TRAF2
hsa04210	Apoptosis	8	135	0.00041	ENSP00000226574,ENSP00000247668,ENSP00000269305,ENSP00000306245,ENSP00000360266,ENSP00000378974,ENSP00000384273,ENSP00000398698	FOS,JUN,MAPK8,NFKB1,RELA,TNF,TP53,TRAF2	hsa04210	Apoptosis	8	135	0.00041	ENSP00000226574,ENSP00000247668,ENSP00000269305,ENSP00000306245,ENSP00000360266,ENSP00000378974,ENSP00000384273,ENSP00000398698	FOS,JUN,MAPK8,NFKB1,RELA,TNF,TP53,TRAF2
hsa04917	Prolactin signaling pathway	6	69	0.00042	ENSP00000226574,ENSP00000306245,ENSP00000378974,ENSP00000380432,ENSP00000384273,ENSP00000385824	FOS,FOXO3,INS,MAPK8,NFKB1,RELA	hsa04917	Prolactin signaling pathway	6	69	0.00042	ENSP00000226574,ENSP00000306245,ENSP00000378974,ENSP00000380432,ENSP00000384273,ENSP00000385824	FOS,FOXO3,INS,MAPK8,NFKB1,RELA
hsa05140	Leishmaniasis	6	70	0.00044	ENSP00000221930,ENSP00000226574,ENSP00000306245,ENSP00000360266,ENSP00000384273,ENSP00000398698	FOS,JUN,NFKB1,RELA,TGFB1,TNF	hsa05140	Leishmaniasis	6	70	0.00044	ENSP00000221930,ENSP00000226574,ENSP00000306245,ENSP00000360266,ENSP00000384273,ENSP00000398698	FOS,JUN,NFKB1,RELA,TGFB1,TNF
hsa00071	Fatty acid degradation	5	44	0.00047	ENSP00000209668,ENSP00000296412,ENSP00000306606,ENSP00000346827,ENSP00000426083	ADH1A,ADH1B,ADH1C,ADH5,ALDH9A1	hsa00071	Fatty acid degradation	5	44	0.00047	ENSP00000209668,ENSP00000296412,ENSP00000306606,ENSP00000346827,ENSP00000426083	ADH1A,ADH1B,ADH1C,ADH5,ALDH9A1
hsa04310	Wnt signaling pathway	8	143	0.00056	ENSP00000262367,ENSP00000263253,ENSP00000269305,ENSP00000332973,ENSP00000341551,ENSP00000360266,ENSP00000378974,ENSP00000389377	CREBBP,EP300,JUN,MAPK8,NFATC1,SMAD3,SMAD4,TP53	hsa04310	Wnt signaling pathway	8	143	0.00056	ENSP00000262367,ENSP00000263253,ENSP00000269305,ENSP00000332973,ENSP00000341551,ENSP00000360266,ENSP00000378974,ENSP00000389377	CREBBP,EP300,JUN,MAPK8,NFATC1,SMAD3,SMAD4,TP53
hsa04930	Type II diabetes mellitus	5	46	0.00056	ENSP00000320935,ENSP00000378974,ENSP00000380432,ENSP00000389814,ENSP00000398698	ADIPOQ,INS,MAPK8,SLC2A4,TNF	hsa04930	Type II diabetes mellitus	5	46	0.00056	ENSP00000320935,ENSP00000378974,ENSP00000380432,ENSP00000389814,ENSP00000398698	ADIPOQ,INS,MAPK8,SLC2A4,TNF
hsa05133	Pertussis	6	74	0.00056	ENSP00000226574,ENSP00000306245,ENSP00000360266,ENSP00000378974,ENSP00000384273,ENSP00000398698	FOS,JUN,MAPK8,NFKB1,RELA,TNF	hsa05133	Pertussis	6	74	0.00056	ENSP00000226574,ENSP00000306245,ENSP00000360266,ENSP00000378974,ENSP00000384273,ENSP00000398698	FOS,JUN,MAPK8,NFKB1,RELA,TNF
hsa05132	Salmonella infection	6	84	0.001	ENSP00000226574,ENSP00000273130,ENSP00000306245,ENSP00000360266,ENSP00000378974,ENSP00000384273	DYNC1LI1,FOS,JUN,MAPK8,NFKB1,RELA	hsa05132	Salmonella infection	6	84	0.001	ENSP00000226574,ENSP00000273130,ENSP00000306245,ENSP00000360266,ENSP00000378974,ENSP00000384273	DYNC1LI1,FOS,JUN,MAPK8,NFKB1,RELA
hsa04658	Th1 and Th2 cell differentiation	6	88	0.0013	ENSP00000226574,ENSP00000306245,ENSP00000360266,ENSP00000378974,ENSP00000384273,ENSP00000389377	FOS,JUN,MAPK8,NFATC1,NFKB1,RELA	hsa04658	Th1 and Th2 cell differentiation	6	88	0.0013	ENSP00000226574,ENSP00000306245,ENSP00000360266,ENSP00000378974,ENSP00000384273,ENSP00000389377	FOS,JUN,MAPK8,NFATC1,NFKB1,RELA
hsa05164	Influenza A	8	168	0.0015	ENSP00000226574,ENSP00000262367,ENSP00000263253,ENSP00000264110,ENSP00000360266,ENSP00000378974,ENSP00000384273,ENSP00000398698	ATF2,CREBBP,EP300,JUN,MAPK8,NFKB1,RELA,TNF	hsa05164	Influenza A	8	168	0.0015	ENSP00000226574,ENSP00000262367,ENSP00000263253,ENSP00000264110,ENSP00000360266,ENSP00000378974,ENSP00000384273,ENSP00000398698	ATF2,CREBBP,EP300,JUN,MAPK8,NFKB1,RELA,TNF
hsa04064	NF-kappa B signaling pathway	6	93	0.0017	ENSP00000226574,ENSP00000247668,ENSP00000262971,ENSP00000348056,ENSP00000384273,ENSP00000398698	NFKB1,PIAS4,RELA,TNF,TRAF2,UBE2I	hsa04064	NF-kappa B signaling pathway	6	93	0.0017	ENSP00000226574,ENSP00000247668,ENSP00000262971,ENSP00000348056,ENSP00000384273,ENSP00000398698	NFKB1,PIAS4,RELA,TNF,TRAF2,UBE2I
hsa04915	Estrogen signaling pathway	7	133	0.0018	ENSP00000254066,ENSP00000264110,ENSP00000306245,ENSP00000360266,ENSP00000361066,ENSP00000385216,ENSP00000399968	ATF2,FOS,JUN,NCOA1,NCOA2,NCOA3,RARA	hsa04915	Estrogen signaling pathway	7	133	0.0018	ENSP00000254066,ENSP00000264110,ENSP00000306245,ENSP00000360266,ENSP00000361066,ENSP00000385216,ENSP00000399968	ATF2,FOS,JUN,NCOA1,NCOA2,NCOA3,RARA
hsa04137	Mitophagy - animal	5	63	0.0019	ENSP00000269305,ENSP00000360266,ENSP00000378974,ENSP00000384273,ENSP00000385824	FOXO3,JUN,MAPK8,RELA,TP53	hsa04137	Mitophagy - animal	5	63	0.0019	ENSP00000269305,ENSP00000360266,ENSP00000378974,ENSP00000384273,ENSP00000385824	FOXO3,JUN,MAPK8,RELA,TP53
hsa04660	T cell receptor signaling pathway	6	99	0.0022	ENSP00000226574,ENSP00000306245,ENSP00000360266,ENSP00000384273,ENSP00000389377,ENSP00000398698	FOS,JUN,NFATC1,NFKB1,RELA,TNF	hsa04660	T cell receptor signaling pathway	6	99	0.0022	ENSP00000226574,ENSP00000306245,ENSP00000360266,ENSP00000384273,ENSP00000389377,ENSP00000398698	FOS,JUN,NFATC1,NFKB1,RELA,TNF
hsa04922	Glucagon signaling pathway	6	100	0.0022	ENSP00000212015,ENSP00000262367,ENSP00000263253,ENSP00000264110,ENSP00000264867,ENSP00000319814	ATF2,CREBBP,EP300,PCK1,PPARGC1A,SIRT1	hsa04922	Glucagon signaling pathway	6	100	0.0022	ENSP00000212015,ENSP00000262367,ENSP00000263253,ENSP00000264110,ENSP00000264867,ENSP00000319814	ATF2,CREBBP,EP300,PCK1,PPARGC1A,SIRT1
hsa05031	Amphetamine addiction	5	65	0.0022	ENSP00000212015,ENSP00000264110,ENSP00000306245,ENSP00000360266,ENSP00000362649	ATF2,FOS,HDAC1,JUN,SIRT1	hsa05031	Amphetamine addiction	5	65	0.0022	ENSP00000212015,ENSP00000264110,ENSP00000306245,ENSP00000360266,ENSP00000362649	ATF2,FOS,HDAC1,JUN,SIRT1
hsa04620	Toll-like receptor signaling pathway	6	102	0.0024	ENSP00000226574,ENSP00000306245,ENSP00000360266,ENSP00000378974,ENSP00000384273,ENSP00000398698	FOS,JUN,MAPK8,NFKB1,RELA,TNF	hsa04620	Toll-like receptor signaling pathway	6	102	0.0024	ENSP00000226574,ENSP00000306245,ENSP00000360266,ENSP00000378974,ENSP00000384273,ENSP00000398698	FOS,JUN,MAPK8,NFKB1,RELA,TNF
hsa00380	Tryptophan metabolism	4	40	0.0029	ENSP00000342007,ENSP00000346827,ENSP00000369050,ENSP00000478561	ALDH9A1,CYP1A1,CYP1A2,CYP1B1	hsa00380	Tryptophan metabolism	4	40	0.0029	ENSP00000342007,ENSP00000346827,ENSP00000369050,ENSP00000478561	ALDH9A1,CYP1A1,CYP1A2,CYP1B1
hsa04216	Ferroptosis	4	40	0.0029	ENSP00000216951,ENSP00000229416,ENSP00000269305,ENSP00000346103	GCLC,GPX4,GSS,TP53	hsa04216	Ferroptosis	4	40	0.0029	ENSP00000216951,ENSP00000229416,ENSP00000269305,ENSP00000346103	GCLC,GPX4,GSS,TP53
hsa04622	RIG-I-like receptor signaling pathway	5	70	0.0029	ENSP00000226574,ENSP00000247668,ENSP00000378974,ENSP00000384273,ENSP00000398698	MAPK8,NFKB1,RELA,TNF,TRAF2	hsa04622	RIG-I-like receptor signaling pathway	5	70	0.0029	ENSP00000226574,ENSP00000247668,ENSP00000378974,ENSP00000384273,ENSP00000398698	MAPK8,NFKB1,RELA,TNF,TRAF2
hsa04662	B cell receptor signaling pathway	5	71	0.0029	ENSP00000226574,ENSP00000306245,ENSP00000360266,ENSP00000384273,ENSP00000389377	FOS,JUN,NFATC1,NFKB1,RELA	hsa04662	B cell receptor signaling pathway	5	71	0.0029	ENSP00000226574,ENSP00000306245,ENSP00000360266,ENSP00000384273,ENSP00000389377	FOS,JUN,NFATC1,NFKB1,RELA
hsa05224	Breast cancer	7	147	0.0029	ENSP00000237837,ENSP00000267163,ENSP00000269305,ENSP00000306245,ENSP00000360266,ENSP00000361066,ENSP00000385216	FGF23,FOS,JUN,NCOA1,NCOA3,RB1,TP53	hsa05224	Breast cancer	7	147	0.0029	ENSP00000237837,ENSP00000267163,ENSP00000269305,ENSP00000306245,ENSP00000360266,ENSP00000361066,ENSP00000385216	FGF23,FOS,JUN,NCOA1,NCOA3,RB1,TP53
hsa04024	cAMP signaling pathway	8	195	0.0032	ENSP00000226574,ENSP00000262367,ENSP00000263253,ENSP00000306245,ENSP00000360266,ENSP00000378974,ENSP00000384273,ENSP00000389377	CREBBP,EP300,FOS,JUN,MAPK8,NFATC1,NFKB1,RELA	hsa04024	cAMP signaling pathway	8	195	0.0032	ENSP00000226574,ENSP00000262367,ENSP00000263253,ENSP00000306245,ENSP00000360266,ENSP00000378974,ENSP00000384273,ENSP00000389377	CREBBP,EP300,FOS,JUN,MAPK8,NFATC1,NFKB1,RELA
hsa00100	Steroid biosynthesis	3	19	0.0036	ENSP00000216862,ENSP00000228606,ENSP00000334592	CYP24A1,CYP27B1,CYP2R1	hsa00100	Steroid biosynthesis	3	19	0.0036	ENSP00000216862,ENSP00000228606,ENSP00000334592	CYP24A1,CYP27B1,CYP2R1
hsa04071	Sphingolipid signaling pathway	6	116	0.0041	ENSP00000226574,ENSP00000247668,ENSP00000269305,ENSP00000378974,ENSP00000384273,ENSP00000398698	MAPK8,NFKB1,RELA,TNF,TP53,TRAF2	hsa04071	Sphingolipid signaling pathway	6	116	0.0041	ENSP00000226574,ENSP00000247668,ENSP00000269305,ENSP00000378974,ENSP00000384273,ENSP00000398698	MAPK8,NFKB1,RELA,TNF,TP53,TRAF2
hsa04722	Neurotrophin signaling pathway	6	116	0.0041	ENSP00000226574,ENSP00000269305,ENSP00000360266,ENSP00000378974,ENSP00000384273,ENSP00000385824	FOXO3,JUN,MAPK8,NFKB1,RELA,TP53	hsa04722	Neurotrophin signaling pathway	6	116	0.0041	ENSP00000226574,ENSP00000269305,ENSP00000360266,ENSP00000378974,ENSP00000384273,ENSP00000385824	FOXO3,JUN,MAPK8,NFKB1,RELA,TP53
hsa04330	Notch signaling pathway	4	48	0.0049	ENSP00000262367,ENSP00000263253,ENSP00000362649,ENSP00000384018	CREBBP,EP300,HDAC1,NCOR2	hsa04330	Notch signaling pathway	4	48	0.0049	ENSP00000262367,ENSP00000263253,ENSP00000362649,ENSP00000384018	CREBBP,EP300,HDAC1,NCOR2
hsa04979	Cholesterol metabolism	4	48	0.0049	ENSP00000258415,ENSP00000301455,ENSP00000309757,ENSP00000399421	ANGPTL4,CD36,CYP27A1,LPL	hsa04979	Cholesterol metabolism	4	48	0.0049	ENSP00000258415,ENSP00000301455,ENSP00000309757,ENSP00000399421	ANGPTL4,CD36,CYP27A1,LPL
hsa00232	Caffeine metabolism	2	5	0.005	ENSP00000301141,ENSP00000342007	CYP1A2,CYP2A6	hsa00232	Caffeine metabolism	2	5	0.005	ENSP00000301141,ENSP00000342007	CYP1A2,CYP2A6
hsa04621	NOD-like receptor signaling pathway	7	166	0.005	ENSP00000226574,ENSP00000247668,ENSP00000360266,ENSP00000378974,ENSP00000384273,ENSP00000398698,ENSP00000420194	CASR,JUN,MAPK8,NFKB1,RELA,TNF,TRAF2	hsa04621	NOD-like receptor signaling pathway	7	166	0.005	ENSP00000226574,ENSP00000247668,ENSP00000360266,ENSP00000378974,ENSP00000384273,ENSP00000398698,ENSP00000420194	CASR,JUN,MAPK8,NFKB1,RELA,TNF,TRAF2
hsa04913	Ovarian steroidogenesis	4	49	0.005	ENSP00000369050,ENSP00000369927,ENSP00000380432,ENSP00000478561	AKR1C3,CYP1A1,CYP1B1,INS	hsa04913	Ovarian steroidogenesis	4	49	0.005	ENSP00000369050,ENSP00000369927,ENSP00000380432,ENSP00000478561	AKR1C3,CYP1A1,CYP1B1,INS
hsa05030	Cocaine addiction	4	49	0.005	ENSP00000226574,ENSP00000264110,ENSP00000360266,ENSP00000384273	ATF2,JUN,NFKB1,RELA	hsa05030	Cocaine addiction	4	49	0.005	ENSP00000226574,ENSP00000264110,ENSP00000360266,ENSP00000384273	ATF2,JUN,NFKB1,RELA
hsa05165	Human papillomavirus infection	10	317	0.005	ENSP00000225964,ENSP00000226574,ENSP00000262367,ENSP00000263253,ENSP00000267163,ENSP00000269305,ENSP00000302967,ENSP00000362649,ENSP00000384273,ENSP00000398698	COL1A1,CREBBP,EP300,HDAC1,HDAC3,NFKB1,RB1,RELA,TNF,TP53	hsa05165	Human papillomavirus infection	10	317	0.005	ENSP00000225964,ENSP00000226574,ENSP00000262367,ENSP00000263253,ENSP00000267163,ENSP00000269305,ENSP00000302967,ENSP00000362649,ENSP00000384273,ENSP00000398698	COL1A1,CREBBP,EP300,HDAC1,HDAC3,NFKB1,RB1,RELA,TNF,TP53
hsa05146	Amoebiasis	5	94	0.0081	ENSP00000221930,ENSP00000225964,ENSP00000226574,ENSP00000384273,ENSP00000398698	COL1A1,NFKB1,RELA,TGFB1,TNF	hsa05146	Amoebiasis	5	94	0.0081	ENSP00000221930,ENSP00000225964,ENSP00000226574,ENSP00000384273,ENSP00000398698	COL1A1,NFKB1,RELA,TGFB1,TNF
hsa00561	Glycerolipid metabolism	4	59	0.009	ENSP00000285930,ENSP00000309757,ENSP00000346827,ENSP00000361140	AKR1A1,AKR1B1,ALDH9A1,LPL	hsa00561	Glycerolipid metabolism	4	59	0.009	ENSP00000285930,ENSP00000309757,ENSP00000346827,ENSP00000361140	AKR1A1,AKR1B1,ALDH9A1,LPL
hsa04151	PI3K-Akt signaling pathway	10	348	0.0091	ENSP00000225964,ENSP00000226574,ENSP00000237837,ENSP00000264110,ENSP00000269305,ENSP00000319814,ENSP00000380432,ENSP00000384273,ENSP00000385824,ENSP00000419692	ATF2,COL1A1,FGF23,FOXO3,INS,NFKB1,PCK1,RELA,RXRA,TP53	hsa04151	PI3K-Akt signaling pathway	10	348	0.0091	ENSP00000225964,ENSP00000226574,ENSP00000237837,ENSP00000264110,ENSP00000269305,ENSP00000319814,ENSP00000380432,ENSP00000384273,ENSP00000385824,ENSP00000419692	ATF2,COL1A1,FGF23,FOXO3,INS,NFKB1,PCK1,RELA,RXRA,TP53
hsa04066	HIF-1 signaling pathway	5	98	0.0093	ENSP00000226574,ENSP00000262367,ENSP00000263253,ENSP00000380432,ENSP00000384273	CREBBP,EP300,INS,NFKB1,RELA	hsa04066	HIF-1 signaling pathway	5	98	0.0093	ENSP00000226574,ENSP00000262367,ENSP00000263253,ENSP00000380432,ENSP00000384273	CREBBP,EP300,INS,NFKB1,RELA
hsa04213	Longevity regulating pathway - multiple species	4	61	0.0098	ENSP00000212015,ENSP00000362649,ENSP00000380432,ENSP00000385824	FOXO3,HDAC1,INS,SIRT1	hsa04213	Longevity regulating pathway - multiple species	4	61	0.0098	ENSP00000212015,ENSP00000362649,ENSP00000380432,ENSP00000385824	FOXO3,HDAC1,INS,SIRT1
hsa05016	Huntington's disease	7	193	0.0102	ENSP00000262367,ENSP00000263253,ENSP00000264867,ENSP00000269305,ENSP00000287820,ENSP00000362649,ENSP00000407375	CREBBP,EP300,GPX1,HDAC1,PPARG,PPARGC1A,TP53	hsa05016	Huntington's disease	7	193	0.0102	ENSP00000262367,ENSP00000263253,ENSP00000264867,ENSP00000269305,ENSP00000287820,ENSP00000362649,ENSP00000407375	CREBBP,EP300,GPX1,HDAC1,PPARG,PPARGC1A,TP53
hsa05120	Epithelial cell signaling in Helicobacter pylori infection	4	66	0.0124	ENSP00000226574,ENSP00000360266,ENSP00000378974,ENSP00000384273	JUN,MAPK8,NFKB1,RELA	hsa05120	Epithelial cell signaling in Helicobacter pylori infection	4	66	0.0124	ENSP00000226574,ENSP00000360266,ENSP00000378974,ENSP00000384273	JUN,MAPK8,NFKB1,RELA
hsa05221	Acute myeloid leukemia	4	66	0.0124	ENSP00000226574,ENSP00000254066,ENSP00000384273,ENSP00000427514	CEBPA,NFKB1,RARA,RELA	hsa05221	Acute myeloid leukemia	4	66	0.0124	ENSP00000226574,ENSP00000254066,ENSP00000384273,ENSP00000427514	CEBPA,NFKB1,RARA,RELA
hsa05145	Toxoplasmosis	5	109	0.0135	ENSP00000221930,ENSP00000226574,ENSP00000378974,ENSP00000384273,ENSP00000398698	MAPK8,NFKB1,RELA,TGFB1,TNF	hsa05145	Toxoplasmosis	5	109	0.0135	ENSP00000221930,ENSP00000226574,ENSP00000378974,ENSP00000384273,ENSP00000398698	MAPK8,NFKB1,RELA,TGFB1,TNF
hsa05211	Renal cell carcinoma	4	68	0.0135	ENSP00000221930,ENSP00000262367,ENSP00000263253,ENSP00000360266	CREBBP,EP300,JUN,TGFB1	hsa05211	Renal cell carcinoma	4	68	0.0135	ENSP00000221930,ENSP00000262367,ENSP00000263253,ENSP00000360266	CREBBP,EP300,JUN,TGFB1
hsa04726	Serotonergic synapse	5	112	0.0148	ENSP00000260682,ENSP00000285979,ENSP00000353820,ENSP00000360317,ENSP00000360372	CYP2C18,CYP2C19,CYP2C8,CYP2C9,CYP2D6	hsa04726	Serotonergic synapse	5	112	0.0148	ENSP00000260682,ENSP00000285979,ENSP00000353820,ENSP00000360317,ENSP00000360372	CYP2C18,CYP2C19,CYP2C8,CYP2C9,CYP2D6
hsa04520	Adherens junction	4	71	0.0151	ENSP00000262367,ENSP00000263253,ENSP00000332973,ENSP00000341551	CREBBP,EP300,SMAD3,SMAD4	hsa04520	Adherens junction	4	71	0.0151	ENSP00000262367,ENSP00000263253,ENSP00000332973,ENSP00000341551	CREBBP,EP300,SMAD3,SMAD4
hsa05219	Bladder cancer	3	41	0.0208	ENSP00000267163,ENSP00000269305,ENSP00000349547	RASSF1,RB1,TP53	hsa05219	Bladder cancer	3	41	0.0208	ENSP00000267163,ENSP00000269305,ENSP00000349547	RASSF1,RB1,TP53
hsa02010	ABC transporters	3	44	0.0247	ENSP00000333926,ENSP00000354995,ENSP00000481728	ABCC5,ABCG1,ABCG4	hsa02010	ABC transporters	3	44	0.0247	ENSP00000333926,ENSP00000354995,ENSP00000481728	ABCC5,ABCG1,ABCG4
hsa05323	Rheumatoid arthritis	4	84	0.0255	ENSP00000221930,ENSP00000306245,ENSP00000360266,ENSP00000398698	FOS,JUN,TGFB1,TNF	hsa05323	Rheumatoid arthritis	4	84	0.0255	ENSP00000221930,ENSP00000306245,ENSP00000360266,ENSP00000398698	FOS,JUN,TGFB1,TNF
hsa04371	Apelin signaling pathway	5	133	0.0276	ENSP00000239938,ENSP00000264867,ENSP00000300055,ENSP00000332973,ENSP00000341551	EGR1,PLIN1,PPARGC1A,SMAD3,SMAD4	hsa04371	Apelin signaling pathway	5	133	0.0276	ENSP00000239938,ENSP00000264867,ENSP00000300055,ENSP00000332973,ENSP00000341551	EGR1,PLIN1,PPARGC1A,SMAD3,SMAD4
hsa04910	Insulin signaling pathway	5	134	0.0281	ENSP00000264867,ENSP00000319814,ENSP00000320935,ENSP00000378974,ENSP00000380432	INS,MAPK8,PCK1,PPARGC1A,SLC2A4	hsa04910	Insulin signaling pathway	5	134	0.0281	ENSP00000264867,ENSP00000319814,ENSP00000320935,ENSP00000378974,ENSP00000380432	INS,MAPK8,PCK1,PPARGC1A,SLC2A4
hsa05144	Malaria	3	47	0.0282	ENSP00000221930,ENSP00000398698,ENSP00000399421	CD36,TGFB1,TNF	hsa05144	Malaria	3	47	0.0282	ENSP00000221930,ENSP00000398698,ENSP00000399421	CD36,TGFB1,TNF
hsa00120	Primary bile acid biosynthesis	2	17	0.0303	ENSP00000258415,ENSP00000369814	AKR1C4,CYP27A1	hsa00120	Primary bile acid biosynthesis	2	17	0.0303	ENSP00000258415,ENSP00000369814	AKR1C4,CYP27A1
hsa05014	Amyotrophic lateral sclerosis (ALS)	3	50	0.0324	ENSP00000269305,ENSP00000398698,ENSP00000407375	GPX1,TNF,TP53	hsa05014	Amyotrophic lateral sclerosis (ALS)	3	50	0.0324	ENSP00000269305,ENSP00000398698,ENSP00000407375	GPX1,TNF,TP53
hsa04978	Mineral absorption	3	51	0.0337	ENSP00000352358,ENSP00000369547,ENSP00000447173	S100G,TRPV6,VDR	hsa04978	Mineral absorption	3	51	0.0337	ENSP00000352358,ENSP00000369547,ENSP00000447173	S100G,TRPV6,VDR
hsa04923	Regulation of lipolysis in adipocytes	3	53	0.0368	ENSP00000256104,ENSP00000300055,ENSP00000380432	FABP4,INS,PLIN1	hsa04923	Regulation of lipolysis in adipocytes	3	53	0.0368	ENSP00000256104,ENSP00000300055,ENSP00000380432	FABP4,INS,PLIN1
hsa05134	Legionellosis	3	54	0.0382	ENSP00000226574,ENSP00000384273,ENSP00000398698	NFKB1,RELA,TNF	hsa05134	Legionellosis	3	54	0.0382	ENSP00000226574,ENSP00000384273,ENSP00000398698	NFKB1,RELA,TNF
hsa00670	One carbon pool by folate	2	20	0.0385	ENSP00000377768,ENSP00000396308	DHFR,DHFRL1	hsa00670	One carbon pool by folate	2	20	0.0385	ENSP00000377768,ENSP00000396308	DHFR,DHFRL1
hsa00340	Histidine metabolism	2	23	0.0486	ENSP00000346827,ENSP00000411821	ALDH3A1,ALDH9A1	hsa00340	Histidine metabolism	2	23	0.0486	ENSP00000346827,ENSP00000411821	ALDH3A1,ALDH9A1
