# Supplementary material for: Functional drug–target–disease network analysis of gene–phenotype connectivity for curcumin in hepatocellular carcinoma
Source: PeerJ. 2021 Oct 26;9:e12339. doi: 10.7717/peerj.12339 (PMC8555505; doi:10.7717/peerj.12339)
Supplement: Supplemental Information 2 [file peerj-09-12339-s002.zip]

Archive with 30 entries (20 files):
- Raw data materials/
- Raw data materials/Raw data for figure 4A/
- Raw data materials/Raw data for figure 4A/HepG2.tif
- Raw data materials/Raw data for figure 4A/HepG2.xlsx
- Raw data materials/Raw data for figure 4B/
- Raw data materials/Raw data for figure 4B/Hep3B.tif
- Raw data materials/Raw data for figure 4B/Hep3B.xlsx
- Raw data materials/Raw data for figure 4C/
- Raw data materials/Raw data for figure 4C/HepG2.tif
- Raw data materials/Raw data for figure 4C/HepG2.xlsx
- Raw data materials/Raw data for figure 4D/
- Raw data materials/Raw data for figure 4D/Hep3B.tif
- Raw data materials/Raw data for figure 4D/Hep3B.xlsx
- Raw data materials/Raw data for figure 4E、F、G、H/
- Raw data materials/Raw data for figure 4E、F、G、H/GAPDH.PNG
- Raw data materials/Raw data for figure 4E、F、G、H/GSTP1.PNG
- Raw data materials/Raw data for figure 4E、F、G、H/Hep3B/
- Raw data materials/Raw data for figure 4E、F、G、H/Hep3B/Hep3B.xls
- Raw data materials/Raw data for figure 4E、F、G、H/Hep3B/TGF-β1-Hep3B.tif
- Raw data materials/Raw data for figure 4E、F、G、H/Hep3B/TGF-β1_GAPDH-Hep3B.tif
- Raw data materials/Raw data for figure 4E、F、G、H/HepG2/
- Raw data materials/Raw data for figure 4E、F、G、H/HepG2/HepG2-WB.xls
- Raw data materials/Raw data for figure 4E、F、G、H/HepG2/TGF-β1-HepG2.tif
- Raw data materials/Raw data for figure 4E、F、G、H/HepG2/TGF-β1_GAPDH-HepG2.tif
- Raw data materials/Raw data for figure 4E、F、G、H/TGF-β1.PNG
- Raw data materials/Raw data of PCR analysis in 30uM curcumin/
- Raw data materials/Raw data of PCR analysis in 30uM curcumin/qPCR/
- Raw data materials/Raw data of PCR analysis in 30uM curcumin/qPCR/TGFB1(Hep3B).tif
- Raw data materials/Raw data of PCR analysis in 30uM curcumin/qPCR/TGFB1(HepG2).tif
- Raw data materials/Raw data of PCR analysis in 30uM curcumin/qPCR/TGFB1.xlsx
