# Supplementary material for: Functional drug–target–disease network analysis of gene–phenotype connectivity for curcumin in hepatocellular carcinoma
Source: PeerJ. 2021 Oct 26;9:e12339. doi: 10.7717/peerj.12339 (PMC8555505; doi:10.7717/peerj.12339)
Supplement: Supplemental Information 2 [file peerj-09-12339-s002.zip › Raw data materials/Raw data for figure 4A/HepG2.xlsx]

## Sheet: Sheet1
HepG2		24H		average			48H		average			72H		average
0um	0.28	0.2651	0.301	0.282033	0.282033	0.8994	0.8805	0.8886	0.8895	0.8895	1.1716	1.1329	1.0967	1.13373	1.13373
5um	0.2296	0.315	0.2977	0.280767		0.889	0.9124	0.8862	0.895867		1.2296	1.2305	1.2331	1.23107
10um	0.3225	0.2647	0.2651	0.2841		0.8462	0.8488	0.8988	0.8646		1.0304	1.0156	1.0219	1.02263
20um	0.2672	0.2616	0.3209	0.283233		0.6795	0.7278	0.7018	0.703033		0.9866	0.8906	0.9479	0.9417
30um	0.2559	0.2633	0.2516	0.256933		0.5014	0.5027	0.5253	0.5098		0.5353	0.5743	0.5376	0.549067
HepG2		24H		average			48H		average			72H		average
0um	0.99279	0.93996	1.06725			1.01113	0.989882	0.998988			1.0334	0.999265	0.967335
5um	0.814088	1.11689	1.05555			0.999438	1.02574	0.99629			1.08456	1.08535	1.08765
10um	1.14348	0.938542	0.93996			0.951321	0.954244	1.01046			0.908856	0.895801	0.901358
20um	0.947406	0.92755	1.13781			0.763912	0.818212	0.788983			0.870222	0.785546	0.836087
30um	0.90734	0.933578	0.892093			0.563687	0.565149	0.590556			0.472157	0.506557	0.474186
