# Supplementary material for: Functional drug–target–disease network analysis of gene–phenotype connectivity for curcumin in hepatocellular carcinoma
Source: PeerJ. 2021 Oct 26;9:e12339. doi: 10.7717/peerj.12339 (PMC8555505; doi:10.7717/peerj.12339)
Supplement: Supplemental Information 2 [file peerj-09-12339-s002.zip › Raw data materials/Raw data for figure 4B/Hep3B.xlsx]

## Sheet: Sheet1
Hep3B		24H		average			48H		average			72H		average
0UM	0.3	0.2889	0.2888	0.292567	0.292567	0.5044	0.5059	0.4851	0.498467	0.498467	0.8605	0.8532	0.8253	0.846333	0.846333
5UM	0.3038	0.2995	0.2814	0.2949		0.5012	0.5011	0.499	0.500433		0.864	0.839	0.8833	0.8621
10UM	0.2818	0.2926	0.2929	0.2891		0.3953	0.415	0.4056	0.4053		0.526	0.4954	0.5203	0.5139
20UM	0.2332	0.2548	0.2588	0.248933		0.3781	0.3707	0.3658	0.371533		0.4794	0.4761	0.4618	0.472433
30UM	0.2458	0.2358	0.2295	0.237033		0.2845	0.2889	0.2713	0.281567		0.3078	0.3135	0.3119	0.311067
Hep3B		24H		average			48H		average			72H		average
0UM	1.02541	0.987466	0.987124			1.0119	1.01491	0.973184			1.01674	1.00811	0.975148
5UM	1.03839	1.0237	0.961831			1.00548	1.00528	1.00107			1.02087	0.991336	1.04368
10UM	0.963198	1.00011	1.00114			0.793031	0.832553	0.813695			0.621505	0.585349	0.61477
20UM	0.797082	0.870912	0.884584			0.758526	0.74368	0.73385			0.566444	0.562545	0.545648
30UM	0.840149	0.805969	0.784436			0.57075	0.579577	0.544269			0.363687	0.370422	0.368531
