# Supplementary material for: Functional drug–target–disease network analysis of gene–phenotype connectivity for curcumin in hepatocellular carcinoma
Source: PeerJ. 2021 Oct 26;9:e12339. doi: 10.7717/peerj.12339 (PMC8555505; doi:10.7717/peerj.12339)
Supplement: Supplemental Information 2 [file peerj-09-12339-s002.zip › Raw data materials/Raw data for figure 4C/HepG2.xlsx]

## Sheet: TP53
Sample	Well	Fluor	Identifier		Threshold Cycle (Ct)	Ct Mean	Ct Std. Dev	Starting Quantity (SQ)	Log Starting Quantity	SQ Mean	SQ Std. Dev.	△Ct	△△Ct	2-△△Ct
	E01	SYBR	TP53		25.068			0	#NUM!	0	0	11.4007	0	1	1.00794
	E02	SYBR	TP53		25.1502	25.0587	0.0964454	0	#NUM!	0	0	11.4829	0.082223	0.944601
HepG2+0 μM curcumin	E03	SYBR	TP53		24.958			0	#NUM!	0	0	11.2907	-0.11	1.07923
19070658	E04	SYBR	β-Actin		13.563			0	#NUM!	0	0
	E05	SYBR	β-Actin		13.656	13.6673	0.110437	0	#NUM!	0	0
	E06	SYBR	β-Actin		13.783			0	#NUM!	0	0
	D01	SYBR	TP53		25.316			0	#NUM!	0	0	11.557	0.156333	0.897303	0.938323
	D02	SYBR	TP53		25.28	25.253	0.0799937	0	#NUM!	0	0	11.521	0.120333	0.919975
HepG2+ 20 μM curcumin	D03	SYBR	TP53		25.163			0	#NUM!	0	0	11.404	0.00333333	0.997692
19070659	D04	SYBR	β-Actin		13.672			0	#NUM!	0	0
	D05	SYBR	β-Actin		13.833	13.759	0.0812835	0	#NUM!	0	0
	D06	SYBR	β-Actin		13.772			0	#NUM!	0	0
		TP53
		β-Actin

## Sheet: RB1
Sample	Well	Fluor	Identifier		Threshold Cycle (Ct)	Ct Mean	Ct Std. Dev	Starting Quantity (SQ)	Log Starting Quantity	SQ Mean	SQ Std. Dev.	△Ct	△△Ct	2-△△Ct
	E01	SYBR	RB1		20.974			0	#NUM!	0	0	7.30667	0	1	0.997512
	E02	SYBR	RB1		21.037	20.9783	0.0566245	0	#NUM!	0	0	7.36967	0.063	0.957271
HepG2+0 μM curcumin	E03	SYBR	RB1		20.924			0	#NUM!	0	0	7.25667	-0.05	1.03526
19070658	E04	SYBR	β-Actin		13.563			0	#NUM!	0	0
	E05	SYBR	β-Actin		13.656	13.6673	0.110437	0	#NUM!	0	0
	E06	SYBR	β-Actin		13.783			0	#NUM!	0	0
	D01	SYBR	RB1		20.96			0	#NUM!	0	0	7.201	-0.105667	1.07599	1.05402
	D02	SYBR	RB1		21.048	20.9903	0.0499633	0	#NUM!	0	0	7.289	-0.0176667	1.01232
HepG2+ 20 μM curcumin	D03	SYBR	RB1		20.963			0	#NUM!	0	0	7.204	-0.102667	1.07376
19070659	D04	SYBR	β-Actin		13.672			0	#NUM!	0	0
	D05	SYBR	β-Actin		13.833	13.759	0.0812835	0	#NUM!	0	0
	D06	SYBR	β-Actin		13.772			0	#NUM!	0	0
		RB1

## Sheet: TGFB1
Sample	Well	Fluor	Identifier		Threshold Cycle (Ct)	Ct Mean	Ct Std. Dev	Starting Quantity (SQ)	Log Starting Quantity	SQ Mean	SQ Std. Dev.	△Ct	△△Ct	2-△△Ct
	E01	SYBR	TGFB1		18.395			0	#NUM!	0	0	4.72767	0	1	0.947984
	E02	SYBR	TGFB1		18.542	18.4733	0.0739752	0	#NUM!	0	0	4.87467	0.147	0.903127
HepG2+0 μM curcumin	E03	SYBR	TGFB1		18.483			0	#NUM!	0	0	4.81567	0.088	0.940826
19070658	E04	SYBR	β-Actin		13.563			0	#NUM!	0	0
	E05	SYBR	β-Actin		13.656	13.6673	0.110437	0	#NUM!	0	0
	E06	SYBR	β-Actin		13.783			0	#NUM!	0	0
	D01	SYBR	TGFB1		18.413			0	#NUM!	0	0	4.654	-0.0736667	1.05239	1.05063
	D02	SYBR	TGFB1		18.481	18.4163	0.0630661	0	#NUM!	0	0	4.722	-0.00566667	1.00394
HepG2+ 20 μM curcumin	D03	SYBR	TGFB1		18.355			0	#NUM!	0	0	4.596	-0.131667	1.09556
19070659	D04	SYBR	β-Actin		13.672			0	#NUM!	0	0
	D05	SYBR	β-Actin		13.833	13.759	0.0812835	0	#NUM!	0	0
	D06	SYBR	β-Actin		13.772			0	#NUM!	0	0
		TGFB1

## Sheet: GSTP1
Sample	Well	Fluor	Identifier		Threshold Cycle (Ct)	Ct Mean	Ct Std. Dev	Starting Quantity (SQ)	Log Starting Quantity	SQ Mean	SQ Std. Dev.	△Ct	△△Ct	2-△△Ct
	E01	SYBR	GSTP1		30.333			0	#NUM!	0	0	16.6657	0	1	0.980176
	E02	SYBR	GSTP1		30.3621	30.3621	0.0290825	0	#NUM!	0	0	16.6947	0.0290825	0.980043
HepG2+0 μM curcumin	E03	SYBR	GSTP1		30.3912			0	#NUM!	0	0	16.7238	0.058165	0.960485
19070658	E04	SYBR	β-Actin		13.563			0	#NUM!	0	0
	E05	SYBR	β-Actin		13.656	13.6673	0.110437	0	#NUM!	0	0
	E06	SYBR	β-Actin		13.783			0	#NUM!	0	0
	D01	SYBR	GSTP1		30.965			0	#NUM!	0	0	17.206	0.540333	0.687612	0.713955
	D02	SYBR	GSTP1		30.8578	30.9114	0.053575	0	#NUM!	0	0	17.0988	0.433183	0.740626
HepG2+ 20 μM curcumin	D03	SYBR	GSTP1		30.9114			0	#NUM!	0	0	17.1524	0.486758	0.713627
19070659	D04	SYBR	β-Actin		13.672			0	#NUM!	0	0
	D05	SYBR	β-Actin		13.833	13.759	0.0812835	0	#NUM!	0	0
	D06	SYBR	β-Actin		13.772			0	#NUM!	0	0
		GSTP1

## Sheet: GSTM1
Sample	Well	Fluor	Identifier		Threshold Cycle (Ct)	Ct Mean	Ct Std. Dev	Starting Quantity (SQ)	Log Starting Quantity	SQ Mean	SQ Std. Dev.	△Ct	△△Ct	2-△△Ct
	E01	SYBR	GSTM1		21.373			0	#NUM!	0	0	7.70567	0	1	0.990594
	E02	SYBR	GSTM1		21.394	21.3867	0.0118462	0	#NUM!	0	0	7.72667	0.021	0.985549
HepG2+0 μM curcumin	E03	SYBR	GSTM1		21.393			0	#NUM!	0	0	7.72567	0.02	0.986233
19070658	E04	SYBR	β-Actin		13.563			0	#NUM!	0	0
	E05	SYBR	β-Actin		13.656	13.6673	0.110437	0	#NUM!	0	0
	E06	SYBR	β-Actin		13.783			0	#NUM!	0	0
	D01	SYBR	GSTM1		21.516			0	#NUM!	0	0	7.757	0.0513333	0.965044	0.98147
	D02	SYBR	GSTM1		21.408	21.493	0.0761512	0	#NUM!	0	0	7.649	-0.0566667	1.04006
HepG2+ 20 μM curcumin	D03	SYBR	GSTM1		21.555			0	#NUM!	0	0	7.796	0.0903333	0.939306
19070659	D04	SYBR	β-Actin		13.672			0	#NUM!	0	0
	D05	SYBR	β-Actin		13.833	13.759	0.0812835	0	#NUM!	0	0
	D06	SYBR	β-Actin		13.772			0	#NUM!	0	0
		GSTM1
