# Supplementary material for: Functional drug–target–disease network analysis of gene–phenotype connectivity for curcumin in hepatocellular carcinoma
Source: PeerJ. 2021 Oct 26;9:e12339. doi: 10.7717/peerj.12339 (PMC8555505; doi:10.7717/peerj.12339)
Supplement: Supplemental Information 2 [file peerj-09-12339-s002.zip › Raw data materials/Raw data for figure 4E、F、G、H/Hep3B/Hep3B.xls]

## Sheet: Sheet1
GAPDH						TGF-β1/GAPDH
	0 μM	3302.23	3113.45	3279.88			0 μM	0.0472691	0.0522662	0.0533608
	20 μM	3010.34	2939.26	3017.76			20 μM	0.0500165	0.0435528	0.0466171
TGF-β1
	0 μM	156.094	162.728	175.017
	20 μM	150.566	128.013	140.679
