# Supplementary material for: Functional drug–target–disease network analysis of gene–phenotype connectivity for curcumin in hepatocellular carcinoma
Source: PeerJ. 2021 Oct 26;9:e12339. doi: 10.7717/peerj.12339 (PMC8555505; doi:10.7717/peerj.12339)
Supplement: Supplemental Information 2 [file peerj-09-12339-s002.zip › Raw data materials/Raw data for figure 4E、F、G、H/HepG2/HepG2-WB.xls]

## Sheet: Sheet1
GAPDH							TGF-β1/GAPDH
	0 μM	884.137	837.816	863.742				0 μM	0.0636089	0.0698108	0.0732378
	20 μM	1283.79	1284.73	1268.24				20 μM	0.0692527	0.0715995	0.0696822
TGF-β1
	0 μM	56.239	58.4886	63.2586
	20 μM	88.9058	91.9859	88.3737
