# Supplementary material for: Functional drug–target–disease network analysis of gene–phenotype connectivity for curcumin in hepatocellular carcinoma
Source: PeerJ. 2021 Oct 26;9:e12339. doi: 10.7717/peerj.12339 (PMC8555505; doi:10.7717/peerj.12339)
Supplement: Supplemental Information 2 [file peerj-09-12339-s002.zip › Raw data materials/Raw data of PCR analysis in 30uM curcumin/qPCR/TGFB1.xlsx]

## Sheet: TGFB1
Sample	Well	Fluor	Identifier		Threshold Cycle (Ct)	Ct Mean	Ct Std. Dev	Starting Quantity (SQ)	Log Starting Quantity	SQ Mean	SQ Std. Dev.	△Ct	△△Ct	2-△△Ct
	E01	SYBR	TGFB1		17.46			0	#NUM!	0	0	4.94	0	1	0.969604
	E02	SYBR	TGFB1		17.55	17.505	0.045	0	#NUM!	0	0	5.03	0.09	0.939523
Hep3B	E03	SYBR	TGFB1		17.505			0	#NUM!	0	0	4.985	0.045	0.96929
	E04	SYBR	GAPDH		12.42			0	#NUM!	0	0
	E05	SYBR	GAPDH		12.6	12.52	0.0916515	0	#NUM!	0	0
	E06	SYBR	GAPDH		12.54			0	#NUM!	0	0
	D01	SYBR	TGFB1		17.49			0	#NUM!	0	0	5.215	0.275	0.82645	0.833684
	D02	SYBR	TGFB1		17.58	17.48	0.105357	0	#NUM!	0	0	5.305	0.365	0.776469
Hep3B +30 μM curcumin	D03	SYBR	TGFB1		17.37			0	#NUM!	0	0	5.095	0.155	0.898132
	D04	SYBR	GAPDH		12.275			0	#NUM!	0	0
	D05	SYBR	GAPDH		12.27	12.275	0.005	0	#NUM!	0	0
	D06	SYBR	GAPDH		12.28			0	#NUM!	0	0
	D01	SYBR	TGFB1		17.79			0	#NUM!	0	0	4.66	0	1	0.98609
	D02	SYBR	TGFB1		17.71	17.8133	0.116762	0	#NUM!	0	0	4.58	-0.08	1.05702
HepG2	D03	SYBR	TGFB1		17.94			0	#NUM!	0	0	4.81	0.15	0.90125
	D04	SYBR	GAPDH		13.01			0	#NUM!	0	0
	D05	SYBR	GAPDH		13.28	13.13	0.137477	0	#NUM!	0	0
	D06	SYBR	GAPDH		13.1			0	#NUM!	0	0
	D01	SYBR	TGFB1		17.21			0	#NUM!	0	0	4.57333	-0.0866667	1.06191	0.992388
	D02	SYBR	TGFB1		17.31	17.31	0.1	0	#NUM!	0	0	4.67333	0.0133333	0.990801
HepG2 +30 μM curcumin	D03	SYBR	TGFB1		17.41			0	#NUM!	0	0	4.77333	0.113333	0.92445
	D04	SYBR	GAPDH		12.65			0	#NUM!	0	0
	D05	SYBR	GAPDH		12.7	12.6367	0.070946	0	#NUM!	0	0
	D06	SYBR	GAPDH		12.56			0	#NUM!	0	0
	TGFB1
	GAPDH
